# Supplementary material for: Theoretical efficiency limits and speed-efficiency trade-off in myosin motors
Source: PLoS Comput Biol. 2023 Jul 21;19(7):e1011310. doi: 10.1371/journal.pcbi.1011310 (PMC10395908; doi:10.1371/journal.pcbi.1011310)
Supplement: S1 Data — (ZIP) [file pcbi.1011310.s006.zip]

Archive with 11 entries (8 files):
- Figure2a/
- Figure2a/data-NB2-outside_hysteresis.dat
- Figure2a/data-NB2.dat
- Figure2a/data-NB3.dat
- Figure2b/
- Figure2b/data-NB2.dat
- Figure2b/data-NB3.dat
- Figure2b/data-NB4.dat
- Figure3a/
- Figure3a/data-asymmetric_potential.dat
- Figure3a/data-symmetric_potential.dat
