# Supplementary material for: Theoretical efficiency limits and speed-efficiency trade-off in myosin motors
Source: PLoS Comput Biol. 2023 Jul 21;19(7):e1011310. doi: 10.1371/journal.pcbi.1011310 (PMC10395908; doi:10.1371/journal.pcbi.1011310)
Supplement: S1 Data — (ZIP) [file pcbi.1011310.s006.zip › Figure2a/data-NB2-outside_hysteresis.dat]

# maximum efficiency without prescribed velocity, N_B=2, unrestricted kinetic rates, symmetric potential, velocity rescaled
# solution outside the hysteresis     
# Column1: -4*dG_ATP/(k_B T)     
# Column2: v/(k_+ATP^max[ATP]*d)     
# Column3: Efficiency      
# Column4: 4*(G_1-G_2)/(k_B T)     
# Column5: Log(k_0^0/(k_+ATP^max[ATP]))      
# Column6: (1/8)*Kd^2/(2k_B T)     
       
# (K_max d^2)/(2k_B T)=8     
1 0.017528248 0.162521 0.619219 0.206 0.381019    
2 0.03751811 0.164617 1.24068 0.40934 0.392632    
3 0.058918005 0.168019 1.86136 0.608593 0.411744    
4 0.080563987 0.172585 2.48623 0.799068 0.437691    
5 0.101459199 0.178114 3.11808 0.976683 0.469474    
6 0.120933117 0.184378 3.76031 1.1403439 0.50618    
7 0.138703247 0.191148 4.41781 1.286093 0.546043    
8 0.15471129 0.198219 5.09215 1.414887 0.588201    
9 0.169046485 0.205424 5.7831 1.52853 0.632012    
10 0.181888295 0.212634 6.49199 1.627769 0.676725    
11 0.193428268 0.219755 7.21819 1.714483 0.721964    
12 0.203872488 0.226721 7.96062 1.791421 0.767541    
13 0.213372558 0.233488 8.7207 1.854696 0.812411    
14 0.222100668 0.240029 9.49549 1.908167 0.856718    
15 0.230195221 0.246328 10.2848 1.951054 0.900008    
16 0.237825863 0.252378 11.0872 1.981225 0.94171    
17 0.244952604 0.258181 11.9049 2.003631 0.982164    
18 0.254012058 0.263727 12.7701 1.926818 1    
19 0.264658876 0.268937 13.6612 1.780838 1    
20 0.274970477 0.273769 14.5409 1.64384 1    
21 0.284908973 0.278182 15.4101 1.518026 1    
22 0.294423067 0.28214 16.2695 1.404854 1    
23 0.303487595 0.285616 17.121 1.304467 1    
24 0.312119378 0.288602 17.9663 1.216122 1    
25 0.320310468 0.291106 18.8041 1.137707 1    
26 0.328077131 0.29315 19.6338 1.067145 1    
27 0.335505966 0.294761 20.4588 1.003876 1    
28 0.342620608 0.295973 21.2779 0.94704 1    
29 0.349332342 0.29682 22.0916 0.89236 1    
30 0.355833789 0.297333 22.8974 0.84227 1    
31 0.362043271 0.297545 23.7001 0.7954 1    
32 0.368044457 0.297481 24.4938 0.75055 1    
33 0.373801062 0.29717 25.2826 0.70773 1    
34 0.379332731 0.296633 26.0639 0.66646 1    
35 0.384688431 0.295891 26.8403 0.62662 1    
36 0.389846759 0.294964 27.611 0.58813 1    
37 0.394817541 0.293868 28.3748 0.55055 1    
38 0.399775739 0.292617 29.1434 0.51579 1    
39 0.404233927 0.291227 29.8845 0.47794 1    
40 0.408696872 0.289709 30.6306 0.4427 1    
41 0.412994278 0.288074 31.371 0.40807 1    
42 0.417140768 0.286333 32.1059 0.37401 1    
43 0.421139333 0.284494 32.8354 0.34044 1    
44 0.424989192 0.282566 33.5594 0.30732 1    
45 0.428702728 0.280558 34.2771 0.27442 1    
46 0.432271446 0.278477 34.9905 0.24204 1    
47 0.435739129 0.276328 35.6984 0.20979 1    
48 0.438479797 0.274008 35.7434 0.06268 1    
49 0.442174118 0.271858 37.1008 0.14703 1    
50 0.445244575 0.269547 37.7915 0.11505 1    
51 0.44762854 0.267106 37.8312 -0.0302 1    
52 0.450939749 0.264803 39.1657 0.05392 1    
53 0.453104932 0.262294 39.1666 -0.06718 1    
54 0.456187422 0.259925 40.5186 -0.00714 1    
55 0.458125763 0.257377 40.5194 -0.12866 1    
56 0.460993405 0.254951 41.849 -0.06838 1    
57 0.462706867 0.252379 41.8497 -0.1903 1    
58 0.465361134 0.249913 43.1645 -0.12834 1    
59 0.466885356 0.24733 43.1651 -0.2506 1    
60 0.468320897 0.244656 43.1662 -0.37346 1    
61 0.471153403 0.2423 45.1064 -0.21706 1    
62 0.472436685 0.239723 45.1068 -0.33975 1    
63 0.473633463 0.237085 45.1077 -0.46292 1    
64 0.474885507 0.234415 45.1331 -0.60054 1    
65 0.477628741 0.232175 47.6263 -0.33612 1    
66 0.47861367 0.229641 47.6266 -0.45933 1    
67 0.479538286 0.227077 47.6272 -0.58287 1    
68 0.480392625 0.224495 47.6281 -0.70673 1    
69 0.48119555 0.221905 47.6295 -0.8309 1    
70 0.481368812 0.219316 47.6299 -0.95573 1    
71 0.48500235 0.21737 51.2638 -0.51695 1    
72 0.485288586 0.214958 51.2638 -0.6414 1    
73 0.48625041 0.212547 51.2642 -0.76466 1    
74 0.486474136 0.210143 51.2643 -0.88929 1    
75 0.486790447 0.20775 51.2645 -1.01374 1    
76 0.487706474 0.205376 51.2652 -1.13723 1    
77 0.487833294 0.203024 51.2654 -1.26207 1    
78 0.488038227 0.200696 51.2657 -1.38675 1    
79 0.488267659 0.198396 51.266 -1.51137 1    
80 0.488506969 0.196127 51.2662 -1.63596 1    
81 0.488736621 0.19389 51.2665 -1.76057 1    
82 0.488946823 0.191687 51.2668 -1.88521 1    
83 0.489147332 0.189518 51.2671 -2.00987 1    
84 0.48932835 0.187385 51.2674 -2.13456 1    
85 0.489489855 0.185288 51.2678 -2.25928 1    
86 0.489631828 0.183228 51.2681 -2.38404 1    
87 0.489764046 0.181204 51.2684 -2.50881 1    
88 0.489881604 0.179217 51.2687 -2.63361 1    
89 0.48998449 0.177266 51.2691 -2.75844 1    
90 0.490077596 0.175351 51.2694 -2.88328 1    
91 0.490160916 0.173472 51.2697 -3.00813 1    
92 0.490229543 0.171629 51.27 -3.13302 1    
93 0.49029818 0.16982 51.2704 -3.2579 1    
94 0.490352116 0.168045 51.2707 -3.38281 1    
95 0.490406058 0.166304 51.271 -3.50771 1    
96 0.490450196 0.164596 51.2714 -3.63264 1    
97 0.490489434 0.162921 51.2717 -3.75757 1    
98 0.490528675 0.161277 51.272 -3.8825 1    
99 0.490558107 0.159664 51.2723 -4.00745 1    
100 0.490587542 0.158082 51.2726 -4.1324 1    
       
       
# (K_max d^2)/(2k_B T)=16     
1 0.017528248 0.162521 0.619219 0.206 0.381019    
2 0.03751811 0.164617 1.24068 0.40934 0.392632    
3 0.058918005 0.168019 1.86136 0.608593 0.411744    
4 0.080558348 0.172585 2.486 0.799148 0.437715    
5 0.1014593 0.178114 3.1181 0.976704 0.469475    
6 0.120963184 0.184378 3.7614 1.1390525 0.505881    
7 0.138728909 0.191148 4.41815 1.284548 0.545728    
8 0.154737284 0.198219 5.09179 1.413715 0.587962    
9 0.169081651 0.205424 5.78287 1.527428 0.631768    
10 0.181935774 0.212634 6.49198 1.62694 0.676498    
11 0.193493658 0.219755 7.21869 1.713511 0.721654    
12 0.203944875 0.226721 7.96235 1.788176 0.766826    
13 0.21346198 0.233489 8.72223 1.851655 0.811657    
14 0.222198414 0.240029 9.49739 1.904247 0.855814    
15 0.230284554 0.246328 10.2865 1.947122 0.89919    
16 0.23788723 0.252378 11.0905 1.978063 0.940852    
17 0.245060652 0.258181 11.907 1.998852 0.98113    
18 0.251789831 0.26374 12.7329 2.013611 1.02076    
19 0.258364851 0.269062 13.572 2.013609 1.05742    
20 0.264716843 0.274158 14.42 2.004857 1.09243    
21 0.270819822 0.279038 15.2762 1.98929 1.12604    
22 0.276710197 0.283712 16.1385 1.968367 1.15859    
23 0.283040143 0.28755 16.2317 1.897595 1.19686    
24 0.287736962 0.292489 17.8777 1.918383 1.2222    
25 0.292851231 0.296612 18.7523 1.893231 1.25394    
26 0.297780827 0.300572 19.6308 1.865634 1.28521    
27 0.302403052 0.304376 20.512 1.840627 1.31718    
28 0.306737931 0.308034 21.3965 1.81773 1.3497    
29 0.310922516 0.311554 22.2833 1.79356 1.38198    
30 0.314863666 0.314942 23.1729 1.771686 1.41476    
31 0.318605525 0.318206 24.065 1.75089 1.44783    
32 0.323488556 0.321343 24.9545 1.67843 1.4695    
33 0.325466239 0.324387 25.8571 1.714745 1.51529    
34 0.331633929 0.327285 26.8671 1.669758 1.53739    
35 0.338703379 0.329962 27.9366 1.631171 1.55696    
36 0.345258612 0.33243 29.0061 1.60709 1.57858    
37 0.351374897 0.334714 30.0714 1.59035 1.60114    
38 0.357113528 0.336837 31.1313 1.57797 1.62419    
39 0.362514233 0.338818 32.1857 1.56834 1.64753    
40 0.367617773 0.340673 33.2347 1.56058 1.67103    
41 0.372454073 0.342416 34.2785 1.55417 1.69465    
42 0.377048466 0.34406 35.3174 1.54875 1.71834    
43 0.381420994 0.345614 36.3518 1.54408 1.74209    
44 0.385589656 0.347088 37.3819 1.54002 1.76589    
45 0.389573962 0.348489 38.4082 1.53646 1.78972    
46 0.393383018 0.349824 39.4308 1.53329 1.8136    
47 0.397034722 0.351099 40.45 1.53048 1.8375    
48 0.400536035 0.352318 41.4662 1.52795 1.86144    
49 0.403898552 0.353487 42.4795 1.52569 1.88542    
50 0.407130486 0.354609 43.4901 1.52365 1.90943    
51 0.410236465 0.355688 44.4983 1.5218 1.93348    
52 0.413229751 0.356726 45.5043 1.52015 1.95757    
53 0.416115863 0.357728 46.5082 1.51866 1.98169    
54 0.419059845 0.358692 47.4718 1.50712 2    
55 0.422100627 0.359556 48.3137 1.46193 2    
56 0.424895704 0.360293 49.1382 1.41592 2    
57 0.427392903 0.360903 49.9486 1.36977 2    
58 0.429638319 0.361384 50.7431 1.32199 2    
59 0.431636473 0.361737 51.5219 1.27355 2    
60 0.433362143 0.36196 52.2871 1.22413 2    
61 0.434842431 0.362054 53.0377 1.17316 2    
62 0.43608786 0.362019 53.774 1.12127 2    
63 0.437100759 0.361853 54.4964 1.06788 2    
64 0.437861976 0.361557 55.2073 1.0122 2    
65 0.438519262 0.361132 55.8974 0.95694 2    
66 0.43890094 0.360577 56.5795 0.89885 2    
67 0.439164359 0.359895 57.243 0.84011 2    
68 0.439291735 0.359086 57.8907 0.78005 2    
69 0.439230239 0.358153 58.5274 0.71804 2    
70 0.439063363 0.357097 59.1482 0.65421 2    
71 0.438795616 0.355923 59.7538 0.58853 2    
72 0.438457873 0.354633 60.3439 0.5209 2    
73 0.440708534 0.353259 61.149 0.49225 2    
74 0.442647498 0.351831 61.9833 0.47109 2    
75 0.445017558 0.350352 62.7604 0.4391 2    
76 0.447149834 0.348824 63.5601 0.41263 2    
77 0.449108154 0.347251 64.355 0.3862 2    
78 0.451070541 0.345634 65.1471 0.36016 2    
79 0.453041502 0.343976 65.9358 0.33443 2    
80 0.454657204 0.342163 65.9366 0.21235 2    
81 0.456648404 0.340545 67.5023 0.28336 2    
82 0.458199069 0.338674 67.503 0.16117 2    
83 0.460099945 0.336977 69.057 0.23356 2    
84 0.461542314 0.335054 69.0577 0.11116 2    
85 0.463359744 0.333287 70.6004 0.18486 2    
86 0.464691497 0.33132 70.601 0.06225 2    
87 0.466418704 0.329491 72.1321 0.1371 2    
88 0.467651676 0.327486 72.1327 0.0143 2    
89 0.469291325 0.325604 73.6528 0.09027 2    
90 0.470423681 0.323567 73.6533 -0.03271 2    
91 0.471973924 0.321641 75.1627 0.04431 2    
92 0.473013409 0.319578 75.1631 -0.07879 2    
93 0.473988821 0.317402 75.164 -0.20233 2    
94 0.475660202 0.315582 77.4059 -0.02331 2    
95 0.476574347 0.313492 77.4063 -0.14669 2    
96 0.477428179 0.311311 77.407 -0.2704 2    
97 0.478967975 0.309426 79.6266 -0.08898 2    
98 0.479447183 0.307321 79.6268 -0.21308 2    
99 0.480493518 0.305144 79.6274 -0.3363 2    
100 0.481200362 0.302907 79.6283 -0.46043 2    
       
       
# (K_max d^2)/(2k_B T)=40     
1 0.017528248 0.162521 0.619219 0.206 0.381019    
2 0.03751811 0.164617 1.24068 0.40934 0.392632    
3 0.058918005 0.168019 1.86136 0.608593 0.411744    
4 0.080558348 0.172585 2.486 0.799148 0.437715    
5 0.1014593 0.178114 3.1181 0.976704 0.469475    
6 0.120963184 0.184378 3.7614 1.1390525 0.505881    
7 0.138728909 0.191148 4.41815 1.284548 0.545728    
8 0.154737284 0.198219 5.09179 1.413715 0.587962    
9 0.169081651 0.205424 5.78287 1.527428 0.631768    
10 0.181935774 0.212634 6.49198 1.62694 0.676498    
11 0.193493658 0.219755 7.21869 1.713511 0.721654    
12 0.203944875 0.226721 7.96235 1.788176 0.766826    
13 0.21346198 0.233489 8.72223 1.851655 0.811657    
14 0.222198414 0.240029 9.49739 1.904247 0.855814    
15 0.230284554 0.246328 10.2865 1.947122 0.89919    
16 0.23788723 0.252378 11.0905 1.978063 0.940852    
17 0.245058201 0.258181 11.9069 1.998992 0.981163    
18 0.251926339 0.26374 12.7353 2.008183 1.01947    
19 0.258498202 0.269062 13.5737 2.008875 1.05631    
20 0.264838111 0.274158 14.4219 2.000195 1.0913    
21 0.270931152 0.279038 15.2771 1.985501 1.12516    
22 0.276787686 0.283712 16.1395 1.965557 1.1579    
23 0.283124219 0.28755 16.2329 1.894712 1.1961    
24 0.287793364 0.292489 17.8781 1.916799 1.22169    
25 0.292914787 0.296612 18.7527 1.890908 1.25334    
26 0.297781721 0.300572 19.6307 1.865647 1.28522    
27 0.302403355 0.304376 20.5126 1.840218 1.31705    
28 0.306781184 0.308034 21.3967 1.816161 1.34927    
29 0.310935575 0.311554 22.2838 1.793142 1.38177    
30 0.314874686 0.314942 23.1734 1.771281 1.41457    
31 0.318609985 0.318206 24.0656 1.750674 1.44768    
32 0.323517995 0.321343 24.9544 1.677461 1.46921    
33 0.32547698 0.324387 25.8586 1.716648 1.51559    
34 0.331641557 0.327285 26.8666 1.669191 1.53722    
35 0.338710492 0.329962 27.9362 1.630742 1.55681    
36 0.345265518 0.33243 29.0057 1.60672 1.57845    
37 0.351381925 0.334714 30.071 1.59004 1.60101    
38 0.357117099 0.336837 31.1309 1.57768 1.62407    
39 0.362517858 0.338818 32.1853 1.56807 1.64742    
40 0.367621449 0.340673 33.2343 1.56034 1.67093    
41 0.372457798 0.342416 34.2781 1.55395 1.69455    
42 0.377052237 0.34406 35.317 1.54854 1.71825    
43 0.381424809 0.345614 36.3514 1.5439 1.742    
44 0.385593512 0.347088 37.3815 1.53985 1.7658    
45 0.389573962 0.348489 38.4078 1.53628 1.78964    
46 0.393386952 0.349824 39.4304 1.53314 1.81352    
47 0.397034722 0.351099 40.4496 1.53032 1.83743    
48 0.400536035 0.352318 41.4658 1.5278 1.86137    
49 0.403898552 0.353487 42.4791 1.52555 1.88535    
50 0.407130486 0.354609 43.4897 1.52351 1.90936    
51 0.410240567 0.355688 44.4979 1.52169 1.93341    
52 0.413233884 0.356726 45.5039 1.52004 1.9575    
53 0.416115863 0.357728 46.5078 1.51855 1.98163    
54 0.418900632 0.358695 47.5098 1.51722 2.00579    
55 0.421585978 0.359629 48.5099 1.51602 2.03    
56 0.424178237 0.360533 49.5085 1.51496 2.05424    
57 0.426684019 0.361409 50.5055 1.51401 2.07852    
58 0.429110189 0.362258 51.5012 1.51317 2.10285    
59 0.43145091 0.363081 52.4955 1.51243 2.12721    
60 0.433721983 0.363881 53.4887 1.51179 2.15162    
61 0.435922178 0.364659 54.4808 1.51124 2.17607    
62 0.438050297 0.365415 55.4718 1.51076 2.20055    
63 0.440113979 0.36615 56.462 1.51037 2.22508    
64 0.442116639 0.366867 57.4512 1.51005 2.24965    
65 0.444061798 0.367566 58.4397 1.50981 2.27426    
66 0.445948617 0.368247 59.4274 1.50962 2.29891    
67 0.44778076 0.368911 60.4144 1.5095 2.3236    
68 0.449561983 0.36956 61.4009 1.50944 2.34833    
69 0.45129162 0.370193 62.3867 1.50944 2.3731    
70 0.452973551 0.370812 63.3721 1.50948 2.39791    
71 0.454607195 0.371417 64.3569 1.50957 2.42276    
72 0.456201107 0.372009 65.3413 1.50972 2.44764    
73 0.457750253 0.372588 66.3253 1.50991 2.47256    
74 0.459258732 0.373155 67.3089 1.51014 2.49751    
75 0.460726106 0.373709 68.2926 1.51048 2.52255    
76 0.462156573 0.374253 69.2756 1.5108 2.54758    
77 0.46354976 0.374785 70.2583 1.51114 2.57264    
78 0.464909953 0.375307 71.2407 1.51152 2.59774    
79 0.466236836 0.375819 72.2229 1.51198 2.62287    
80 0.467530103 0.376321 73.205 1.51235 2.64803    
81 0.468789452 0.376814 74.1868 1.51284 2.67323    
82 0.47001929 0.377297 75.1685 1.51336 2.69846    
83 0.471224081 0.377771 76.15 1.51392 2.72372    
84 0.472394167 0.378237 77.1314 1.5145 2.74902    
85 0.473543481 0.378695 78.1127 1.51513 2.77434    
86 0.474662363 0.379144 79.0938 1.51569 2.79969    
87 0.475755343 0.379585 80.0749 1.51639 2.82508    
88 0.47682223 0.380019 81.056 1.51703 2.85049    
89 0.477867615 0.380446 82.0369 1.51772 2.87593    
90 0.478891346 0.380865 83.0178 1.51846 2.90139    
91 0.479888477 0.381278 83.9987 1.51914 2.92689    
92 0.480868449 0.381684 84.9796 1.51988 2.95241    
93 0.481821511 0.382083 85.9604 1.52066 2.97796    
94 0.482757152 0.382476 86.9412 1.5214 3.00353    
95 0.483660753 0.382862 87.9243 1.52257 3.02926    
96 0.484556354 0.383243 88.905 1.52332 3.05487    
97 0.485264322 0.383617 89.9053 1.52998 3.0811    
98 0.486318489 0.383986 90.8636 1.52445 3.10605    
99 0.486994942 0.384349 91.8657 1.53134 3.1325    
100 0.488023586 0.384707 92.8275 1.52645 3.15791    
