# Supplementary material for: Theoretical efficiency limits and speed-efficiency trade-off in myosin motors
Source: PLoS Comput Biol. 2023 Jul 21;19(7):e1011310. doi: 10.1371/journal.pcbi.1011310 (PMC10395908; doi:10.1371/journal.pcbi.1011310)
Supplement: S1 Data — (ZIP) [file pcbi.1011310.s006.zip › Figure2a/data-NB2.dat]

# maximum efficiency without prescribed velocity, N_B=2, unrestricted kinetic rates, symmetric potential, velocity rescaled
# Column1: -4*dG_ATP/(k_B T)     
# Column2: v/(k_+ATP^max[ATP]*d)     
# Column3: Efficiency      
# Column4: 4*(G_1-G_2)/(k_B T)     
# Column5: Log(k_0^0/(k_+ATP^max[ATP]))      
# Column6: (1/8)*Kd^2/(2k_B T)     
       
# (K_max d^2)/(2k_B T)=8     
1 0.017528949 0.162521 0.619143 0.20571 0.380993    
2 0.037528616 0.164617 1.23877 0.40958 0.392654    
3 0.058925017 0.168019 1.85997 0.608712 0.41178    
4 0.08056721 0.172585 2.48491 0.799128 0.437736    
5 0.101466707 0.178114 3.11694 0.976847 0.469523    
6 0.120961902 0.184378 3.75983 1.1390819 0.505937    
7 0.138738621 0.191148 4.41691 1.284688 0.545782    
8 0.154746569 0.198219 5.09047 1.413865 0.588025    
9 0.169089598 0.205424 5.78165 1.527575 0.631835    
10 0.181942506 0.212634 6.49075 1.627107 0.676572    
11 0.193499463 0.219755 7.21746 1.713691 0.721732    
12 0.203949974 0.226721 7.96113 1.788341 0.766905    
13 0.21346689 0.233489 8.72096 1.851828 0.81174    
14 0.222205746 0.240029 9.49614 1.90458 0.855903    
15 0.230305511 0.246328 10.2858 1.946733 0.899074    
16 0.237888895 0.252378 11.0893 1.97823 0.940938    
17 0.245060161 0.258181 11.9057 1.999 0.981221    
18 0.254025267 0.263727 12.7694 1.9267 1    
19 0.26466761 0.268937 13.6604 1.780701 1    
20 0.274983126 0.273769 14.5402 1.643706 1    
21 0.28492151 0.278182 15.4093 1.5179 1    
22 0.294436317 0.28214 16.2688 1.404699 1    
23 0.303500949 0.285616 17.12 1.304261 1    
24 0.312115009 0.288602 17.9639 1.215588 1    
25 0.320297656 0.291106 18.8014 1.137037 1    
26 0.328079756 0.29315 19.6327 1.066883 1    
27 0.335494223 0.294761 20.458 1.003511 1    
28 0.342572645 0.295973 21.2773 0.94558 1    
29 0.349342822 0.29682 22.0906 0.89204 1    
30 0.355833789 0.297333 22.8977 0.84204 1    
31 0.362061373 0.297545 23.6986 0.7949 1    
32 0.368051818 0.297481 24.4932 0.75015 1    
33 0.373812277 0.29717 25.2816 0.70734 1    
34 0.379359285 0.296633 26.0638 0.66616 1    
35 0.384703819 0.295891 26.8397 0.62636 1    
36 0.389858455 0.294964 27.6095 0.58775 1    
37 0.394829386 0.293868 28.3732 0.55016 1    
38 0.399623853 0.292618 29.1309 0.51344 1    
39 0.404246054 0.291227 29.8827 0.47749 1    
40 0.408709133 0.289709 30.6287 0.44224 1    
41 0.413010798 0.288074 31.3689 0.40758 1    
42 0.417157454 0.286333 32.1035 0.37347 1    
43 0.421151968 0.284494 32.8327 0.33983 1    
44 0.425006192 0.282566 33.5564 0.30665 1    
45 0.428711302 0.280558 34.2749 0.27387 1    
46 0.432280091 0.278477 34.9881 0.24145 1    
47 0.435712986 0.276328 35.6961 0.20936 1    
48 0.439015069 0.27412 36.3992 0.17759 1    
49 0.442187384 0.271858 37.0972 0.1461 1    
50 0.445231218 0.269547 37.7904 0.11486 1    
51 0.448148091 0.267194 38.4786 0.08384 1    
52 0.450948768 0.264803 39.1621 0.05306 1    
53 0.453626303 0.262378 39.8409 0.02245 1    
54 0.456191983 0.259925 40.5149 -0.00799 1    
55 0.458648324 0.257448 41.1843 -0.03825 1    
56 0.460988795 0.254951 41.8489 -0.06841 1    
57 0.463225389 0.252438 42.5089 -0.09844 1    
58 0.465361134 0.249913 43.1644 -0.12837 1    
59 0.467389865 0.24738 43.8151 -0.15824 1    
60 0.469324176 0.244841 44.4612 -0.18805 1    
61 0.471167538 0.2423 45.1027 -0.21781 1    
62 0.472914087 0.23976 45.7395 -0.2476 1    
63 0.474572186 0.237224 46.3716 -0.27738 1    
64 0.476145623 0.234695 46.9989 -0.30721 1    
65 0.477638293 0.232175 47.6215 -0.33706 1    
66 0.479049407 0.229666 48.2393 -0.36701 1    
67 0.480383017 0.227172 48.8522 -0.39706 1    
68 0.48164327 0.224693 49.4601 -0.42726 1    
69 0.4828344 0.222232 50.0632 -0.45758 1    
70 0.483955876 0.21979 50.6612 -0.48809 1    
71 0.485016901 0.21737 51.2541 -0.51882 1    
72 0.486012205 0.214972 51.8417 -0.54978 1    
73 0.486946245 0.212598 52.424 -0.58106 1    
74 0.487828416 0.21025 53.0012 -0.61254 1    
75 0.488653543 0.207928 53.5729 -0.64439 1    
76 0.489426226 0.205633 54.1388 -0.67665 1    
77 0.490151113 0.203367 54.6995 -0.7092 1    
78 0.490832897 0.201129 55.254 -0.74229 1    
79 0.491471394 0.198921 55.8028 -0.7758 1    
80 0.492061514 0.196743 56.3453 -0.80986 1    
81 0.492617858 0.194596 56.8815 -0.84455 1    
82 0.493135378 0.192479 57.4117 -0.87971 1    
83 0.493618888 0.190394 57.9358 -0.91543 1    
84 0.494068285 0.18834 58.453 -0.9519 1    
85 0.494488422 0.186318 58.9633 -0.98913 1    
86 0.494879222 0.184327 59.4667 -1.02711 1    
87 0.495240616 0.182367 59.9629 -1.06594 1    
88 0.495577494 0.180439 60.4517 -1.10565 1    
89 0.495889806 0.178543 60.9331 -1.14625 1    
90 0.496182468 0.176677 61.4068 -1.18784 1    
91 0.496450478 0.174843 61.8721 -1.23055 1    
92 0.496698766 0.173039 62.3294 -1.27434 1    
93 0.4969273 0.171266 62.7782 -1.31929 1    
94 0.497141024 0.169523 63.2183 -1.36547 1    
95 0.497339921 0.167809 63.649 -1.41306 1    
96 0.49752397 0.166125 64.0711 -1.46184 1    
97 0.49768818 0.16447 64.4831 -1.51224 1    
98 0.497847466 0.162843 64.8859 -1.56394 1    
99 0.497986883 0.161245 65.2783 -1.61734 1    
100 0.498121358 0.159674 65.6604 -1.67237 1    
       
       
# (K_max d^2)/(2k_B T)=16     
1 0.017528949 0.162521 0.619143 0.20571 0.380993    
2 0.037528616 0.164617 1.23877 0.40958 0.392654    
3 0.058925017 0.168019 1.85996 0.608712 0.41178    
4 0.08056721 0.172585 2.48491 0.799128 0.437736    
5 0.101466707 0.178114 3.11694 0.976847 0.469523    
6 0.120961926 0.184378 3.75983 1.1390821 0.505937    
7 0.138738621 0.191148 4.41692 1.284688 0.545782    
8 0.154746569 0.198219 5.09046 1.413855 0.588025    
9 0.169089598 0.205424 5.78165 1.527575 0.631835    
10 0.181942324 0.212634 6.49075 1.627106 0.676572    
11 0.193499463 0.219755 7.21746 1.713681 0.721732    
12 0.203949974 0.226721 7.96113 1.788341 0.766905    
13 0.213467103 0.233489 8.72097 1.851809 0.811737    
14 0.222205968 0.240029 9.49615 1.904571 0.855901    
15 0.230305742 0.246328 10.2859 1.946734 0.899074    
16 0.237888895 0.252378 11.0893 1.97823 0.940938    
17 0.245060161 0.258181 11.9057 1.99899 0.981221    
18 0.251903918 0.26374 12.7339 2.009174 1.01974    
19 0.258478298 0.269062 13.5728 2.009448 1.05645    
20 0.264814012 0.274158 14.4209 2.001084 1.09152    
21 0.270919773 0.279038 15.2767 1.985869 1.12523    
22 0.276790454 0.283712 16.1387 1.965697 1.15795    
23 0.282417292 0.288193 17.0059 1.942312 1.19004    
24 0.287792789 0.292489 17.8773 1.917167 1.2218    
25 0.292913615 0.296612 18.7523 1.891354 1.25347    
26 0.297781721 0.300572 19.6307 1.865627 1.28522    
27 0.302403657 0.304376 20.512 1.840479 1.31715    
28 0.306785786 0.308034 21.3963 1.816316 1.34934    
29 0.310940861 0.311554 22.2832 1.793249 1.38183    
30 0.314879724 0.314942 23.1728 1.771407 1.41463    
31 0.318614764 0.318206 24.065 1.750809 1.44774    
32 0.32215788 0.321353 24.9597 1.731448 1.48116    
33 0.325521899 0.324387 25.857 1.713276 1.51488    
34 0.328717835 0.327315 26.7566 1.696256 1.54888    
35 0.331756656 0.330142 27.6587 1.680318 1.58314    
36 0.334649173 0.332873 28.563 1.665399 1.61764    
37 0.337404915 0.335513 29.4696 1.65141 1.65236    
38 0.340033362 0.338066 30.3783 1.63833 1.6873    
39 0.342541815 0.340536 31.2892 1.62607 1.72242    
40 0.344937671 0.342927 32.2021 1.61455 1.75772    
41 0.347228734 0.345242 33.1171 1.60375 1.79317    
42 0.349426674 0.347486 34.0339 1.59361 1.82877    
43 0.351529536 0.349661 34.9526 1.58407 1.8645    
44 0.353546047 0.351771 35.873 1.57509 1.90036    
45 0.355481688 0.353818 36.7952 1.56664 1.93632    
46 0.357342154 0.355805 37.7191 1.55867 1.97238    
47 0.359801949 0.35773 38.6451 1.53134 2    
48 0.36426577 0.359487 39.5707 1.44823 2    
49 0.368515855 0.361024 40.4917 1.37621 2    
50 0.372588181 0.362343 41.4082 1.31273 2    
51 0.376509672 0.363449 42.3199 1.25581 2    
52 0.380293658 0.364353 43.2267 1.20397 2    
53 0.383958217 0.365067 44.1286 1.15611 2    
54 0.387518557 0.365602 45.0254 1.11143 2    
55 0.390975046 0.365968 45.9171 1.0693 2    
56 0.394340101 0.366178 46.8037 1.02927 2    
57 0.397622768 0.366241 47.6852 0.99098 2    
58 0.400820516 0.366167 48.5617 0.95414 2    
59 0.403942983 0.365965 49.4331 0.91855 2    
60 0.406988015 0.365643 50.2996 0.88402 2    
61 0.409965798 0.365208 51.1611 0.85041 2    
62 0.412870398 0.364668 52.0179 0.81762 2    
63 0.415712426 0.364028 52.8698 0.78554 2    
64 0.418486126 0.363295 53.7172 0.7541 2    
65 0.421194085 0.362474 54.56 0.72324 2    
66 0.423843269 0.36157 55.3982 0.69291 2    
67 0.426428086 0.360587 56.2321 0.66306 2    
68 0.428955737 0.359529 57.0618 0.63366 2    
69 0.431425023 0.358402 57.8872 0.60468 2    
70 0.433830427 0.357208 58.7086 0.57608 2    
71 0.43618381 0.35595 59.526 0.54787 2    
72 0.438475412 0.354633 60.3395 0.51999 2    
73 0.440712942 0.353259 61.1491 0.49244 2    
74 0.44289545 0.351831 61.9551 0.46523 2    
75 0.445022008 0.350352 62.7575 0.43832 2    
76 0.447091708 0.348824 63.5563 0.41171 2    
77 0.449108154 0.347251 64.3516 0.38538 2    
78 0.451075052 0.345634 65.1436 0.35934 2    
79 0.45298261 0.343976 65.9322 0.33357 2    
80 0.454843652 0.342279 66.7176 0.30809 2    
81 0.456648404 0.340545 67.4999 0.28284 2    
82 0.458405305 0.338777 68.279 0.25786 2    
83 0.460109147 0.336977 69.055 0.23313 2    
84 0.46175929 0.335146 69.8281 0.20865 2    
85 0.463364378 0.333287 70.5983 0.1844 2    
86 0.464919251 0.331401 71.3655 0.1604 2    
87 0.466428033 0.329491 72.1299 0.13663 2    
88 0.467885561 0.327558 72.8914 0.11308 2    
89 0.469296018 0.325604 73.6502 0.08975 2    
90 0.470658952 0.323631 74.4062 0.06663 2    
91 0.471978643 0.321641 75.1596 0.04372 2    
92 0.473254708 0.319635 75.9102 0.02102 2    
93 0.474482026 0.317615 76.658 -0.00149 2    
94 0.475669715 0.315582 77.4035 -0.02379 2    
95 0.476812693 0.313539 78.1461 -0.04589 2    
96 0.477915404 0.311487 78.8862 -0.06778 2    
97 0.478977555 0.309426 79.6236 -0.08956 2    
98 0.479998864 0.30736 80.3585 -0.11113 2    
99 0.480979061 0.305289 81.0908 -0.13249 2    
100 0.481922705 0.303214 81.8206 -0.15373 2    
       
       
# (K_max d^2)/(2k_B T)=40     
1 0.017528949 0.162521 0.619143 0.20571 0.380993    
2 0.037528616 0.164617 1.23877 0.40958 0.392654    
3 0.058925017 0.168019 1.85996 0.608712 0.41178    
4 0.08056721 0.172585 2.48491 0.799128 0.437736    
5 0.101466707 0.178114 3.11694 0.976847 0.469523    
6 0.120961926 0.184378 3.75983 1.1390821 0.505937    
7 0.138738621 0.191148 4.41692 1.284688 0.545782    
8 0.154746569 0.198219 5.09046 1.413855 0.588025    
9 0.169089598 0.205424 5.78165 1.527575 0.631835    
10 0.181942324 0.212634 6.49075 1.627106 0.676572    
11 0.193499463 0.219755 7.21746 1.713681 0.721732    
12 0.203949974 0.226721 7.96113 1.788341 0.766905    
13 0.213467103 0.233489 8.72097 1.851809 0.811737    
14 0.222205968 0.240029 9.49615 1.904571 0.855901    
15 0.230305742 0.246328 10.2859 1.946734 0.899074    
16 0.237888895 0.252378 11.0893 1.97823 0.940938    
17 0.245060161 0.258181 11.9057 1.99899 0.981221    
18 0.251903918 0.26374 12.7339 2.009174 1.01974    
19 0.258478298 0.269062 13.5728 2.009448 1.05645    
20 0.264814012 0.274158 14.4209 2.001084 1.09152    
21 0.270920044 0.279038 15.2767 1.98586 1.12523    
22 0.276791008 0.283712 16.1387 1.965669 1.15794    
23 0.282416728 0.288193 17.0059 1.94233 1.19004    
24 0.287792501 0.292489 17.8773 1.917166 1.2218    
25 0.292913615 0.296612 18.7523 1.891354 1.25347    
26 0.297781721 0.300572 19.6307 1.865617 1.28522    
27 0.302403052 0.304376 20.512 1.840507 1.31715    
28 0.306785786 0.308034 21.3962 1.816316 1.34934    
29 0.310940861 0.311554 22.2832 1.793249 1.38183    
30 0.314879724 0.314942 23.1728 1.771407 1.41462    
31 0.318614764 0.318206 24.065 1.750809 1.44774    
32 0.322158203 0.321353 24.9597 1.731439 1.48116    
33 0.325521899 0.324387 25.857 1.713276 1.51488    
34 0.328717835 0.327315 26.7566 1.696256 1.54888    
35 0.331756656 0.330142 27.6587 1.680318 1.58314    
36 0.334649173 0.332873 28.563 1.665399 1.61764    
37 0.337404578 0.335513 29.4696 1.651429 1.65237    
38 0.340033362 0.338066 30.3784 1.63833 1.6873    
39 0.342541815 0.340536 31.2892 1.62606 1.72242    
40 0.344937671 0.342927 32.2021 1.61455 1.75772    
41 0.347228734 0.345242 33.1171 1.60375 1.79317    
42 0.349426674 0.347486 34.0339 1.59361 1.82877    
43 0.351529536 0.349661 34.9526 1.58408 1.86451    
44 0.353546047 0.351771 35.873 1.5751 1.90036    
45 0.355481688 0.353818 36.7952 1.56664 1.93632    
46 0.357342154 0.355805 37.7191 1.55867 1.97238    
47 0.359133339 0.357735 38.6446 1.55116 2.00854    
48 0.360854106 0.359609 39.5716 1.54406 2.04478    
49 0.362514233 0.361431 40.5001 1.53736 2.08109    
50 0.364116451 0.363203 41.4301 1.53103 2.11747    
51 0.365656269 0.364926 42.3615 1.52502 2.15392    
52 0.367147523 0.366603 43.2942 1.51934 2.19042    
53 0.36858588 0.368235 44.2283 1.51396 2.22698    
54 0.369978071 0.369824 45.1636 1.50885 2.26357    
55 0.371323532 0.371373 46.1001 1.504 2.30022    
56 0.372625442 0.372882 47.0379 1.49939 2.3369    
57 0.373887047 0.374352 47.9767 1.49502 2.37361    
58 0.375111658 0.375786 48.9167 1.49086 2.41036    
59 0.376298886 0.377185 49.8577 1.48692 2.44714    
60 0.37744835 0.37855 50.7998 1.48315 2.48394    
61 0.378567252 0.379883 51.7428 1.47957 2.52076    
62 0.379651504 0.381183 52.6869 1.47615 2.55761    
63 0.380704597 0.382454 53.6319 1.4729 2.59447    
64 0.381730071 0.383695 54.5778 1.46979 2.63135    
65 0.382727687 0.384908 55.5245 1.46684 2.66824    
66 0.383697214 0.386093 56.4722 1.46401 2.70515    
67 0.384642271 0.387252 57.4207 1.46132 2.74206    
68 0.385566522 0.388385 58.3699 1.45875 2.77899    
69 0.386462074 0.389494 59.32 1.45629 2.81592    
70 0.387336466 0.390579 60.2709 1.45395 2.85286    
71 0.388189545 0.391641 61.2224 1.4517 2.8898    
72 0.38902116 0.392681 62.1747 1.44956 2.92675    
73 0.389835064 0.393699 63.1277 1.44752 2.96371    
74 0.390627233 0.394696 64.0814 1.44556 3.00066    
75 0.391401441 0.395672 65.0358 1.44368 3.03761    
76 0.392157575 0.396629 65.9908 1.44189 3.07457    
77 0.392895525 0.397567 66.9464 1.44017 3.11152    
78 0.393619118 0.398487 67.9026 1.43857 3.14848    
79 0.394328271 0.399389 68.8595 1.43697 3.18543    
80 0.39501895 0.400273 69.8169 1.43542 3.22238    
81 0.39569501 0.40114 70.7749 1.43403 3.25933    
82 0.396360336 0.401991 71.7334 1.43271 3.29627    
83 0.39700693 0.402826 72.6925 1.43134 3.33321    
84 0.39764265 0.403646 73.6521 1.43004 3.37015    
85 0.398267439 0.40445 74.6122 1.42891 3.40708    
86 0.398877255 0.40524 75.5729 1.42774 3.444    
87 0.39947602 0.406016 76.534 1.42664 3.48092    
88 0.400059681 0.406778 77.4955 1.4256 3.51784    
89 0.400636181 0.407526 78.4576 1.42454 3.55475    
90 0.401201477 0.408261 79.4201 1.42365 3.59165    
91 0.401755517 0.408984 80.3831 1.42273 3.62854    
92 0.402298253 0.409694 81.3465 1.42178 3.66543    
93 0.402829638 0.410392 82.3103 1.421 3.70231    
94 0.403353657 0.411079 83.2745 1.4202 3.73918    
95 0.40387028 0.411754 84.2392 1.41938 3.77605    
96 0.404375434 0.412418 85.2042 1.41863 3.8129    
97 0.404869073 0.413071 86.1696 1.41795 3.84975    
98 0.405359261 0.413713 87.1355 1.41726 3.88659    
99 0.405837867 0.414345 88.1016 1.41664 3.92342    
100 0.406308912 0.414967 89.0682 1.4161 3.96025    
