# Supplementary material for: Theoretical efficiency limits and speed-efficiency trade-off in myosin motors
Source: PLoS Comput Biol. 2023 Jul 21;19(7):e1011310. doi: 10.1371/journal.pcbi.1011310 (PMC10395908; doi:10.1371/journal.pcbi.1011310)
Supplement: S1 Data — (ZIP) [file pcbi.1011310.s006.zip › Figure2a/data-NB3.dat]

# maximum efficiency without prescribed velocity, N_B=3, unrestricted kinetic rates, symmetric potential, velocity rescaled
# Column1: -4*dG_ATP/(k_B T)     
# Column2: v/(k_+ATP^max[ATP] d)     
# Column3: Efficiency      
# Column4: 4*(G_1-G_2)/(k_B T)     
# Column5: 4*(G_2-G_3)/(k_B T)     
# Column6: Log(k_0^0/(k_+ATP^max[ATP]))      
# Column7: (1/8)*Kd^2/(2k_B T)     
# Column8: 8*d_2/d      
       
# (K_max d^2)/(2k_B T)=8     
1 0.004615655 0.556807 3.80483 -3.55787 -0.26813 1 3.70008   
2 0.008080015 0.558817 4.43102 -3.8503 -0.48358 1 3.45116   
3 0.010699572 0.560705 5.18721 -4.22544 -0.66156 1 3.24164   
4 0.012649197 0.562053 6.00624 -4.64325 -0.81675 1 3.05948   
5 0.014034432 0.562749 6.86044 -5.09084 -0.95834 1 2.89769   
6 0.014923151 0.562792 7.73681 -5.56552 -1.09273 1 2.75213   
7 0.015361183 0.562231 8.62825 -6.06969 -1.22498 1 2.62012   
8 0.015381319 0.561127 9.53032 -6.60932 -1.35958 1 2.49974   
9 0.015008155 0.559549 10.4399 -7.19384 -1.50099 1 2.38953   
10 0.014262072 0.557557 11.3546 -7.83708 -1.65407 1 2.28827   
11 0.013158708 0.555209 12.2726 -8.55982 -1.82504 1 2.19489   
12 0.011711646 0.552554 13.1923 -9.3943 -2.02262 1 2.10852   
13 0.009931323 0.549635 14.1125 -10.3951 -2.26096 1 2.02834   
14 0.007826017 0.546487 15.0322 -11.6663 -2.56632 1 1.95366   
15 0.00540116 0.54314 15.9506 -13.4478 -2.99899 1 1.88386   
16 0.002659967 0.539621 16.867 -16.562 -3.76463 1 1.8184   
17 4.22521E-06 0.53595 17.7755 -42.6003 -10.26283 1 1.75901   
18 3.8014E-06 0.532121 18.641 -43.2136 -10.41645 1 1.71849   
19 3.45205E-06 0.528142 19.5009 -43.7764 -10.55789 1 1.68034   
20 3.09959E-06 0.524031 20.3552 -44.3726 -10.70805 1 1.64432   
21 2.72691E-06 0.519806 21.2038 -45.04 -10.87633 1 1.61017   
22 2.47829E-06 0.515481 22.0469 -45.568 -11.01005 1 1.5777   
23 2.18097E-06 0.511066 22.8843 -46.2164 -11.1741 1 1.54673   
24 1.98153E-06 0.506572 23.7164 -46.7298 -11.30454 1 1.51711   
25 1.81243E-06 0.502008 24.5431 -47.2093 -11.42671 1 1.48873   
26 1.63979E-06 0.497381 25.3646 -47.7263 -11.55833 1 1.46148   
27 1.43486E-06 0.492699 26.1811 -48.3713 -11.72199 1 1.43527   
28 1.31045E-06 0.487966 26.9927 -48.8394 -11.84158 1 1.41003   
29 1.17712E-06 0.48319 27.7996 -49.3694 -11.97658 1 1.3857   
30 1.02262E-06 0.478374 28.6018 -50.0281 -12.14384 1 1.36222   
31 9.21796E-07 0.473525 29.3997 -50.5347 -12.27313 1 1.33955   
32 8.32076E-07 0.468646 30.1932 -51.0318 -12.39999 1 1.31765   
33 7.46745E-07 0.463742 30.9827 -51.548 -12.53165 1 1.29649   
34 6.4705E-07 0.458817 31.7681 -52.2012 -12.69746 1 1.27603   
35 5.80927E-07 0.453876 32.5498 -52.7087 -12.82684 1 1.25626   
36 5.18181E-07 0.448923 33.3278 -53.239 -12.96183 1 1.23714   
37 4.4981E-07 0.44396 34.1023 -53.8747 -13.12313 1 1.21866   
38 3.91789E-07 0.438993 34.8733 -54.4942 -13.28018 1 1.20081   
39 3.5486E-07 0.434025 35.6411 -54.9539 -13.39729 1 1.18355   
40 3.11819E-07 0.429059 36.4058 -55.5322 -13.54388 1 1.16689   
41 2.77473E-07 0.4241 37.1675 -56.0574 -13.67704 1 1.1508   
42 2.51344E-07 0.41915 37.9263 -56.5088 -13.79159 1 1.13528   
43 2.2884E-07 0.414212 38.6823 -56.9374 -13.90026 1 1.12031   
44 1.99044E-07 0.409292 39.4356 -57.5466 -14.05383 1 1.10587   
45 1.80012E-07 0.40439 40.1864 -57.9972 -14.1676 1 1.09196   
46 1.60008E-07 0.399512 40.9348 -58.5148 -14.2979 1 1.07857   
47 1.45871E-07 0.394659 41.6807 -58.9289 -14.40212 1 1.06568   
48 1.29648E-07 0.389835 42.4245 -59.4425 -14.53095 1 1.05329   
49 1.14174E-07 0.385043 43.1659 -59.9912 -14.66823 1 1.04138   
50 1.00487E-07 0.380285 43.9054 -60.5402 -14.8053 1 1.02994   
51 8.73938E-08 0.375563 44.6429 -61.135 -14.95352 1 1.01897   
52 7.85806E-08 0.370882 45.3785 -61.595 -15.06764 1 1.00845   
53 7.10742E-08 0.366242 46.1122 -62.0291 -15.17509 1 0.998371   
54 6.19064E-08 0.361646 46.8441 -62.613 -15.31946 1 0.988723   
55 5.3529E-08 0.357096 47.5744 -63.224 -15.47033 1 0.979497   
56 4.84012E-08 0.352594 48.303 -63.6549 -15.57572 1 0.970682   
57 4.29108E-08 0.348143 49.0301 -64.1632 -15.70002 1 0.962265   
58 3.89752E-08 0.343743 49.7557 -64.573 -15.79933 1 0.954237   
59 3.49362E-08 0.339396 50.48 -65.0345 -15.91103 1 0.946587   
60 3.15075E-08 0.335105 51.2029 -65.4702 -16.01583 1 0.939303   
61 2.73447E-08 0.330869 51.9245 -66.058 -16.15823 1 0.932376   
62 2.50839E-08 0.32669 52.6449 -66.4233 -16.24441 1 0.925794   
63 2.27422E-08 0.32257 53.364 -66.8341 -16.34149 1 0.919545   
64 1.97317E-08 0.318509 54.0823 -67.4198 -16.4817 1 0.91362   
65 1.77649E-08 0.314508 54.7994 -67.8563 -16.58412 1 0.908007   
66 1.55634E-08 0.310567 55.5156 -68.4012 -16.71299 1 0.902696   
67 1.40697E-08 0.306687 56.2307 -68.8198 -16.80968 1 0.897674   
68 1.40669E-08 0.302869 56.9456 -68.834 -16.80467 1 0.892932   
69 1.40669E-08 0.299113 57.659 -68.8471 -16.79875 1 0.888459   
70 1.40669E-08 0.295418 58.3721 -68.8592 -16.79192 1 0.884244   
71 1.40669E-08 0.291785 59.084 -68.8705 -16.78431 1 0.880277   
72 1.40669E-08 0.288215 59.796 -68.881 -16.77571 1 0.876544   
73 1.40669E-08 0.284705 60.5076 -68.8909 -16.76621 1 0.87304   
74 1.40669E-08 0.281258 61.2187 -68.9001 -16.75582 1 0.869753   
75 1.41035E-08 0.277871 61.929 -68.8984 -16.74204 1 0.86667   
76 1.40838E-08 0.274546 62.6401 -68.912 -16.7311 1 0.863787   
77 1.40697E-08 0.27128 63.3503 -68.9231 -16.71903 1 0.86109   
78 1.40669E-08 0.268075 64.0606 -68.931 -16.70513 1 0.858572   
79 1.40725E-08 0.264928 64.7713 -68.9357 -16.68968 1 0.85622   
80 1.40838E-08 0.26184 65.4834 -68.9384 -16.67252 1 0.854032   
81 1.40669E-08 0.25881 66.1928 -68.9488 -16.65704 1 0.851993   
82 1.40669E-08 0.255836 66.9043 -68.9538 -16.639 1 0.850098   
83 1.40669E-08 0.252919 67.6163 -68.9585 -16.61993 1 0.848337   
84 1.41629E-08 0.250057 68.329 -68.9358 -16.593 1 0.846703   
85 1.40753E-08 0.24725 69.0429 -68.9646 -16.5779 1 0.84519   
86 1.40782E-08 0.244496 69.7572 -68.9673 -16.5554 1 0.843788   
87 1.40669E-08 0.241795 70.4711 -68.9739 -16.5332 1 0.842493   
88 1.40697E-08 0.239146 71.1894 -68.9762 -16.5081 1 0.841302   
89 1.40739E-08 0.236547 71.9113 -68.978 -16.481 1 0.840193   
90 1.40669E-08 0.233998 72.6295 -68.9825 -16.455 1 0.839171   
91 1.41021E-08 0.231498 73.3531 -68.9749 -16.4237 1 0.838235   
92 1.40669E-08 0.229045 74.077 -68.9871 -16.3965 1 0.837374   
93 1.4081E-08 0.22664 74.8056 -68.9851 -16.3642 1 0.836579   
94 1.41289E-08 0.22428 75.5337 -68.9734 -16.3286 1 0.835852   
95 1.40669E-08 0.221965 76.2695 -68.9927 -16.2982 1 0.835185   
96 1.40669E-08 0.219694 77.0087 -68.9941 -16.2618 1 0.834572   
97 1.40669E-08 0.217466 77.7511 -68.9956 -16.2239 1 0.834014   
98 1.40669E-08 0.21528 78.498 -68.9969 -16.184 1 0.8335   
99 1.40669E-08 0.213135 78.5582 -68.9981 -16.3064 1 0.833017   
100 1.40866E-08 0.21103 79.9929 -68.9934 -16.1031 1 0.832604   
       
       
# (K_max d^2)/(2k_B T)=16     
1 0.001129837 0.698453 2.22399 -1.80343 -0.19091 2 3.72262   
2 0.002111701 0.70842 3.1308 -2.00675 -0.46036 2 3.56042   
3 0.002966443 0.718353 4.13685 -2.22588 -0.70946 2 3.44528   
4 0.003752055 0.727464 5.15718 -2.44947 -0.91819 2 3.34838   
5 0.004506964 0.735641 6.16735 -2.67628 -1.08947 2 3.25867   
6 0.005253181 0.742912 7.16135 -2.90746 -1.22886 2 3.17122   
7 0.006001406 0.749324 8.13977 -3.14437 -1.341 2 3.08362   
8 0.006752439 0.754914 9.10584 -3.3877 -1.43011 2 2.99505   
9 0.007498506 0.759708 10.0636 -3.63723 -1.50063 2 2.90573   
10 0.008225703 0.763734 11.0166 -3.89228 -1.55722 2 2.81649   
11 0.008918375 0.767028 11.9679 -4.15223 -1.60413 2 2.72832   
12 0.009561683 0.769634 12.9193 -4.41682 -1.64492 2 2.64209   
13 0.010142898 0.771601 13.8721 -4.68617 -1.68237 2 2.55845   
14 0.010651958 0.772984 14.8268 -4.9608 -1.71856 2 2.47783   
15 0.01108102 0.773834 15.7839 -5.24148 -1.75505 2 2.40047   
16 0.011424312 0.774203 16.7432 -5.52924 -1.79299 2 2.32648   
17 0.011677381 0.774138 17.7048 -5.82528 -1.83334 2 2.25588   
18 0.011837042 0.773685 18.6682 -6.13108 -1.87686 2 2.18862   
19 0.011901016 0.772882 19.6331 -6.44832 -1.92426 2 2.12461   
20 0.011867858 0.771766 20.5993 -6.77898 -1.97621 2 2.06373   
21 0.011736618 0.770371 21.5664 -7.1255 -2.03339 2 2.00583   
22 0.011506634 0.768724 22.5339 -7.49077 -2.09659 2 1.95076   
23 0.011177957 0.766851 23.5015 -7.87834 -2.1667 2 1.89837   
24 0.010750623 0.764777 24.4689 -8.29278 -2.24484 2 1.84851   
25 0.010224775 0.76252 25.4357 -8.73986 -2.33242 2 1.80102   
26 0.009600486 0.760101 26.4016 -9.22734 -2.43134 2 1.75575   
27 0.008878332 0.757533 27.3664 -9.76559 -2.54412 2 1.71255   
28 0.008057987 0.754833 28.3297 -10.3697 -2.67445 2 1.67128   
29 0.007139793 0.752011 29.2913 -11.0615 -2.82775 2 1.63181   
30 0.006124541 0.74908 30.251 -11.8751 -3.0125 2 1.59403   
31 0.005008687 0.746049 31.2087 -12.8727 -3.24412 2 1.5578   
32 0.00379458 0.742928 32.1641 -14.1697 -3.55142 2 1.52303   
33 0.00248041 0.739722 33.1173 -16.0509 -4.00555 2 1.48961   
34 0.001065084 0.73644 34.0679 -19.6074 -4.87923 2 1.45744   
35 1.12836E-06 0.733086 35.0077 -47.1679 -11.75699 2 1.42821   
36 9.85771E-07 0.729656 35.9235 -47.8407 -11.91933 2 1.40422   
37 8.66207E-07 0.72615 36.8354 -48.4841 -12.0753 2 1.38121   
38 7.67566E-07 0.722576 37.7433 -49.0886 -12.22234 2 1.35909   
39 6.46921E-07 0.718938 38.6473 -49.8888 -12.41896 2 1.33779   
40 5.53479E-07 0.71524 39.5474 -50.6246 -12.60011 2 1.31725   
41 4.69808E-07 0.711487 40.4437 -51.388 -12.78869 2 1.29741   
42 4.12908E-07 0.707681 41.3361 -52.008 -12.94203 2 1.27823   
43 3.62681E-07 0.703826 42.2247 -52.6267 -13.09553 2 1.25967   
44 3.16532E-07 0.699925 43.1096 -53.2678 -13.25503 2 1.24168   
45 2.69569E-07 0.695981 43.9908 -54.0037 -13.43861 2 1.22423   
46 2.37371E-07 0.691995 44.8684 -54.6029 -13.5884 2 1.20729   
47 2.00101E-07 0.68797 45.7424 -55.3737 -13.78141 2 1.19083   
48 1.77883E-07 0.683909 46.6129 -55.9296 -13.92094 2 1.17483   
49 1.52707E-07 0.679812 47.48 -56.6221 -14.095 2 1.15927   
50 1.32824E-07 0.675682 48.3438 -57.2603 -14.2556 2 1.14413   
51 1.17581E-07 0.671521 49.2042 -57.8254 -14.39823 2 1.12938   
52 1.00085E-07 0.66733 50.0614 -58.5448 -14.57971 2 1.11502   
53 8.8759E-08 0.66311 50.9155 -59.0985 -14.71984 2 1.10103   
54 7.64337E-08 0.658864 51.7664 -59.7673 -14.88903 2 1.08739   
55 6.57017E-08 0.654593 52.6144 -60.4419 -15.05966 2 1.0741   
56 5.57303E-08 0.650298 53.4593 -61.1674 -15.24326 2 1.06115   
57 4.77904E-08 0.64598 54.3014 -61.8471 -15.41561 2 1.04851   
58 4.07609E-08 0.641643 55.1406 -62.547 -15.59303 2 1.0362   
59 3.47133E-08 0.637285 55.977 -63.2511 -15.77161 2 1.02419   
60 3.06069E-08 0.63291 56.8107 -63.8143 -15.91515 2 1.01249   
61 2.63937E-08 0.628519 57.6417 -64.4651 -16.08056 2 1.00108   
62 2.2435E-08 0.624113 58.4701 -65.1716 -16.26003 2 0.989954   
63 1.9283E-08 0.619694 59.2959 -65.8318 -16.42806 2 0.979113   
64 1.73679E-08 0.615262 60.1193 -66.3038 -16.54896 2 0.968549   
65 1.53886E-08 0.610821 60.9402 -66.8395 -16.68592 2 0.958257   
66 1.40669E-08 0.60637 61.7586 -67.249 -16.79135 2 0.948232   
67 1.40669E-08 0.601913 62.5747 -67.2979 -16.80664 2 0.938469   
68 1.40669E-08 0.597449 63.3885 -67.3453 -16.8216 2 0.928964   
69 1.40669E-08 0.592982 64.2 -67.3913 -16.83622 2 0.919712   
70 1.40669E-08 0.588511 65.0092 -67.4359 -16.8505 2 0.91071   
71 1.40669E-08 0.58404 65.8163 -67.4791 -16.86445 2 0.901955   
72 1.40683E-08 0.579569 66.6211 -67.5208 -16.87796 2 0.893441   
73 1.40669E-08 0.575101 67.4238 -67.5616 -16.89134 2 0.885166   
74 1.40669E-08 0.570636 68.2245 -67.601 -16.90427 2 0.877125   
75 1.40669E-08 0.566176 69.023 -67.6391 -16.91687 2 0.869316   
76 1.40669E-08 0.561723 69.8196 -67.676 -16.92913 2 0.861734   
77 1.40669E-08 0.557278 70.6141 -67.7116 -16.94105 2 0.854376   
78 1.40669E-08 0.552843 71.4066 -67.7461 -16.95263 2 0.847239   
79 1.40683E-08 0.548419 72.1972 -67.7792 -16.96376 2 0.840319   
80 1.40697E-08 0.544009 72.9858 -67.8108 -16.97457 2 0.833613   
81 1.40669E-08 0.539612 73.7725 -67.8428 -16.98534 2 0.827117   
82 1.40669E-08 0.535232 74.5573 -67.8728 -16.99556 2 0.820827   
83 1.40669E-08 0.530868 75.3402 -67.9017 -17.00545 2 0.814742   
84 1.40669E-08 0.526524 76.1212 -67.9296 -17.015 2 0.808856   
85 1.40669E-08 0.522199 76.9005 -67.9566 -17.0242 2 0.803166   
86 1.40669E-08 0.517895 77.6778 -67.9825 -17.03307 2 0.797669   
87 1.40669E-08 0.513615 78.4533 -68.0074 -17.04162 2 0.792362   
88 1.41092E-08 0.509358 79.2271 -68.0192 -17.04681 2 0.78724   
89 1.40669E-08 0.505126 79.9989 -68.0543 -17.0577 2 0.782299   
90 1.40683E-08 0.500921 80.769 -68.0761 -17.0651 2 0.777538   
91 1.40669E-08 0.496743 81.5373 -68.0979 -17.0724 2 0.772952   
92 1.40669E-08 0.492594 82.3039 -68.1184 -17.0793 2 0.768536   
93 1.40683E-08 0.488474 83.0686 -68.1374 -17.0857 2 0.764288   
94 1.40951E-08 0.484385 83.8316 -68.149 -17.09 2 0.760203   
95 1.40852E-08 0.480328 84.593 -68.1695 -17.0966 2 0.756279   
96 1.40669E-08 0.476303 85.3524 -68.1919 -17.1034 2 0.75251   
97 1.40669E-08 0.472311 86.1103 -68.2085 -17.1086 2 0.748896   
98 1.42012E-08 0.468354 86.8661 -68.1862 -17.1041 2 0.745427   
99 1.40922E-08 0.464431 87.6203 -68.2322 -17.1164 2 0.742104   
100 1.40669E-08 0.460544 88.3728 -68.2537 -17.1224 2 0.738923   
       
       
# (K_max d^2)/(2k_B T)=40     
1 0.000128572 0.821519 -1.22227 -0.714035 7.14582 5 2.92097   
2 0.000505349 0.836172 -0.621322 -1.47201 8.45718 5 2.60151   
3 0.000855879 0.845872 0.581309 -1.81232 8.45356 5 2.47939   
4 0.001174866 0.852669 1.61179 -2.04678 8.18384 5 2.40179   
5 0.001468283 0.857705 2.65092 -2.23209 7.86368 5 2.3433   
6 0.001740554 0.861589 3.69242 -2.38831 7.53539 5 2.29551   
7 0.00199492 0.864673 4.73515 -2.52506 7.21289 5 2.25463   
8 0.002233799 0.867176 5.77696 -2.64777 6.90079 5 2.2186   
9 0.002459047 0.869241 6.81794 -2.75982 6.60066 5 2.18622   
10 0.002672097 0.870966 7.85874 -2.86345 6.31285 5 2.15668   
11 0.002874112 0.872423 8.89735 -2.96029 6.03633 5 2.12944   
12 0.003066 0.873662 9.93567 -3.05141 5.77086 5 2.10413   
13 0.003248436 0.874723 10.9732 -3.13768 5.51566 5 2.08047   
14 0.003422029 0.875636 12.0101 -3.21972 5.26992 5 2.05825   
15 0.003587242 0.876425 13.0463 -3.29802 5.03277 5 2.03731   
16 0.003744409 0.877108 14.082 -3.37291 4.80365 5 2.01753   
17 0.003893832 0.877702 15.1173 -3.44467 4.58168 5 1.99881   
18 0.004035676 0.878218 16.152 -3.5135 4.36636 5 1.9811   
19 0.004170116 0.878669 17.1866 -3.5795 4.15704 5 1.96433   
20 0.0042972 0.879062 18.2208 -3.64277 3.95314 5 1.94847   
21 0.004417057 0.879406 19.255 -3.70332 3.75413 5 1.9335   
22 0.004529555 0.879708 20.2889 -3.76112 3.55945 5 1.91941   
23 0.00463471 0.879974 21.3229 -3.81611 3.36861 5 1.90619   
24 0.004732406 0.880209 22.3569 -3.86817 3.18108 5 1.89386   
25 0.00482241 0.880418 23.391 -3.91714 2.99632 5 1.88244   
26 0.004904503 0.880607 24.4253 -3.9628 2.8138 5 1.87197   
27 0.004978276 0.880779 25.4599 -4.00483 2.63295 5 1.86249   
39 0.000653988 0.903131 38.8784 -1.64898 -4.69775 5 2.65784   
40 0.000773255 0.904562 39.8568 -1.7856 -4.54814 5 2.60748   
41 0.000908186 0.905932 40.8354 -1.92351 -4.40454 5 2.5579   
42 0.001059316 0.907244 41.8142 -2.0625 -4.26722 5 2.50913   
43 0.001226781 0.908496 42.7931 -2.20249 -4.13647 5 2.46118   
44 0.001410344 0.909691 43.7722 -2.34325 -4.01249 5 2.41408   
45 0.001609275 0.910828 44.7515 -2.48464 -3.89547 5 2.36784   
46 0.001822417 0.911907 45.7309 -2.62652 -3.78552 5 2.32248   
47 0.002048246 0.912929 46.7104 -2.76877 -3.68267 5 2.27802   
48 0.002284949 0.913892 47.6902 -2.91129 -3.58684 5 2.23444   
49 0.002530365 0.914798 48.6702 -3.05415 -3.49792 5 2.19176   
50 0.0027824 0.915646 49.6504 -3.19727 -3.41568 5 2.14998   
51 0.003038773 0.916435 50.631 -3.3408 -3.33988 5 2.10908   
52 0.003297299 0.917166 51.612 -3.48482 -3.27022 5 2.06905   
53 0.00355592 0.917838 52.5935 -3.6295 -3.20638 5 2.02989   
54 0.003812609 0.918451 53.5754 -3.775 -3.14805 5 1.99157   
55 0.004065569 0.919007 54.5579 -3.92154 -3.0949 5 1.95409   
56 0.004313129 0.919505 55.541 -4.06934 -3.04663 5 1.91742   
57 0.004553671 0.919945 56.5248 -4.21867 -3.00298 5 1.88155   
58 0.00478585 0.920327 57.5092 -4.36973 -2.96365 5 1.84647   
59 0.005008286 0.920653 58.4944 -4.52281 -2.92845 5 1.81217   
60 0.005219772 0.920923 59.4803 -4.67816 -2.89716 5 1.77863   
61 0.005419284 0.921137 60.4669 -4.83603 -2.86958 5 1.74584   
62 0.005605587 0.921296 61.4542 -4.99672 -2.8456 5 1.71379   
63 0.005777804 0.921401 62.4423 -5.16053 -2.82507 5 1.68246   
64 0.00593498 0.921452 63.4311 -5.32769 -2.80788 5 1.65186   
65 0.006076226 0.921449 64.4206 -5.49858 -2.79397 5 1.62196   
66 0.006200586 0.921395 65.4108 -5.67349 -2.78328 5 1.59277   
67 0.006307338 0.921288 66.4017 -5.85284 -2.77576 5 1.56426   
68 0.006395686 0.921131 67.3931 -6.03689 -2.77141 5 1.53644   
69 0.006464875 0.920924 68.3852 -6.22618 -2.77023 5 1.50929   
70 0.00651413 0.920667 69.3778 -6.42109 -2.77226 5 1.48281   
71 0.006542856 0.920362 70.3708 -6.62214 -2.77753 5 1.45698   
72 0.00655045 0.920009 71.3643 -6.82989 -2.7861 5 1.4318   
73 0.006536251 0.919608 72.3582 -7.04495 -2.79809 5 1.40725   
74 0.006499685 0.919161 73.3525 -7.26808 -2.8136 5 1.38333   
75 0.006440291 0.918669 74.347 -7.50002 -2.83279 5 1.36003   
76 0.006357681 0.918132 75.3416 -7.74172 -2.85582 5 1.33734   
77 0.006251077 0.917551 76.3365 -7.9944 -2.88296 5 1.31524   
78 0.0061205 0.916926 77.3314 -8.25912 -2.91444 5 1.29372   
79 0.005965267 0.91626 78.3262 -8.53756 -2.95063 5 1.27277   
80 0.005785263 0.915551 79.321 -8.83146 -2.9919 5 1.25238   
81 0.005580083 0.914802 80.3157 -9.14298 -3.03881 5 1.23253   
82 0.005349503 0.914013 81.3101 -9.4748 -3.09191 5 1.21321   
83 0.005093289 0.913184 82.3042 -9.83025 -3.15209 5 1.19441   
84 0.004811187 0.912317 83.298 -10.2135 -3.22027 5 1.17612   
85 0.004503045 0.911413 84.2913 -10.6301 -3.29786 5 1.15831   
86 0.004168698 0.910471 85.2841 -11.0871 -3.38661 5 1.14097   
87 0.003808075 0.909493 86.2763 -11.594 -3.48869 5 1.1241   
88 0.003420695 0.908479 87.2678 -12.1649 -3.60787 5 1.10767   
89 0.002996586 0.907431 88.2589 -12.8335 -3.75224 5 1.09163   
90 0.002546001 0.906348 89.2492 -13.6214 -3.92729 5 1.07601   
91 0.002108894 0.905232 90.2377 -14.5071 -4.12795 5 1.06092   
92 0.00163739 0.904084 91.2253 -15.6491 -4.39341 5 1.0462   
93 0.001080316 0.902903 92.2136 -17.4411 -4.82176 5 1.03166   
94 0.000530462 0.901691 93.1999 -20.4115 -5.54572 5 1.01759   
95 1.68686E-06 0.900448 94.1838 -43.5367 -11.3094 5 1.00401   
96 1.40168E-06 0.899172 95.1508 -44.3828 -11.5079 5 0.992305   
97 1.1625E-06 0.897864 96.116 -45.233 -11.7084 5 0.980932   
98 9.59991E-07 0.896523 97.0795 -46.0979 -11.9134 5 0.969871   
99 8.01932E-07 0.89515 98.0412 -46.9138 -12.1069 5 0.959107   
100 6.68425E-07 0.893747 99.0011 -47.7359 -12.3028 5 0.948626   
       
       
# (K_max d^2)/(2k_B T)=80     
1 1.48133E-08 0.899437 -24.0951 8.11426 0.0517 10 3.58826   
2 2.21058E-07 0.90835 -27.4024 7.09007 2.7546 10 3.26706   
3 6.60584E-07 0.914212 -26.5809 5.99677 3.8493 10 3.10771   
4 8.86982E-07 0.918751 -27.8939 1.3067 4.144 10 2.92527   
5 1.88112E-06 0.922161 -27.4958 0.504341 4.8958 10 2.80073   
6 4.39808E-06 0.924925 -26.8819 0.724724 5.7451 10 2.69283   
7 8.33921E-06 0.92723 -26.2006 0.500795 6.3849 10 2.59506   
8 1.46683E-05 0.929196 -25.4514 0.284446 6.94962 10 2.50553   
9 2.43429E-05 0.930902 -24.654 0.0730644 7.45617 10 2.4225   
10 3.85628E-05 0.932405 -23.8196 -0.133745 7.91622 10 2.3448   
11 5.87757E-05 0.933743 -22.9553 -0.33803 8.33766 10 2.27157   
12 8.66736E-05 0.934945 -22.0629 -0.540234 8.72608 10 2.20226   
13 0.000124119 0.936033 -21.1398 -0.740695 9.08517 10 2.13654   
14 0.000172993 0.937021 -20.1789 -0.93911 9.41718 10 2.07423   
15 0.000234928 0.937922 -19.1693 -1.1347 9.72321 10 2.01534   
16 0.000310927 0.938741 -18.0958 -1.32598 10.00349 10 1.95999   
17 0.000400919 0.939484 -16.9408 -1.51112 10.25769 10 1.90842   
18 0.000503427 0.940155 -15.6856 -1.68785 10.48537 10 1.86091   
19 0.000615441 0.940756 -14.3124 -1.85378 10.68627 10 1.81771   
20 0.000732753 0.94129 -12.8076 -2.00675 10.86074 10 1.77903   
21 0.000850597 0.94176 -11.164 -2.14517 11.00987 10 1.74494   
22 0.000964596 0.942172 -9.38284 -2.26827 11.13564 10 1.7153   
23 0.001071515 0.942533 -7.47485 -2.37634 11.24076 10 1.68982   
24 0.001169696 0.942848 -5.45897 -2.47061 11.32843 10 1.66799   
25 0.001258919 0.943124 -3.3585 -2.55293 11.40194 10 1.64924   
26 0.001339952 0.943367 -1.19778 -2.62545 11.46432 10 1.63296   
27 0.001414115 0.943582 1.00125 -2.69024 11.51819 10 1.6186   
28 0.001482758 0.943773 3.22076 -2.74907 11.56559 10 1.60573   
29 0.001547087 0.943943 5.4473 -2.80336 11.60806 10 1.59397   
30 0.001608085 0.944094 7.6712 -2.85418 11.64673 10 1.58308   
31 0.001666514 0.94423 9.88597 -2.90233 11.68242 10 1.57286   
32 0.001722891 0.944351 12.0873 -2.94838 11.71569 10 1.56316   
33 0.001777653 0.944459 14.2724 -2.99275 11.74698 10 1.5539   
34 0.001831076 0.944554 16.4396 -3.03575 11.77659 10 1.54499   
35 0.001883391 0.944639 18.5879 -3.07761 11.80476 10 1.53638   
36 0.001934722 0.944713 20.7169 -3.11851 11.83165 10 1.52804   
37 0.001985188 0.944778 22.8266 -3.15857 11.8574 10 1.51992   
38 0.002034894 0.944834 24.9168 -3.19791 11.88213 10 1.51201   
39 0.002083864 0.944882 26.988 -3.23663 11.90591 10 1.50428   
40 0.00213222 0.944921 29.0403 -3.27472 11.92885 10 1.49672   
41 0.002180652 0.944954 30.6738 -3.31325 11.85251 10 1.48918   
42 0.00222713 0.944979 33.0899 -3.34948 11.9724 10 1.48204   
43 0.002273939 0.944997 34.6387 -3.3865 11.8813 10 1.47486   
44 0.002320154 0.945009 34.7804 -3.42328 11.44202 10 1.46781   
45 0.002365368 0.945016 39.0328 -3.45852 12.03262 10 1.46099   
46 0.002410402 0.945016 40.5383 -3.49421 11.94098 10 1.4542   
47 0.002455066 0.945011 40.6203 -3.5298 11.49714 10 1.44749   
48 0.002499133 0.945001 44.5717 -3.5648 12.02363 10 1.44091   
49 0.002542769 0.944986 44.6999 -3.59965 11.59774 10 1.4344   
50 0.002585978 0.944966 44.8091 -3.63439 11.17049 10 1.42797   
51 0.002628738 0.944941 44.9113 -3.66907 10.74479 10 1.42162   
52 0.002671136 0.944912 48.6334 -3.70307 11.22679 10 1.41537   
53 0.002712915 0.944879 48.7148 -3.73737 10.80181 10 1.40917   
54 0.002754356 0.944841 48.8184 -3.77169 10.38557 10 1.40303   
55 0.002795508 0.944799 51.668 -3.80526 10.6584 10 1.39698   
56 0.002836196 0.944754 51.7393 -3.83916 10.23975 10 1.39097   
57 0.002876441 0.944705 53.7085 -3.87274 10.29824 10 1.38504   
58 0.002916265 0.944652 53.7841 -3.90661 9.88619 10 1.37914   
59 0.002955783 0.944595 55.7338 -3.94005 9.94525 10 1.37332   
60 0.002994819 0.944535 55.8201 -3.97378 9.54117 10 1.36752   
61 0.003033551 0.944472 57.7643 -4.00705 9.60402 10 1.3618   
62 0.003071524 0.944406 57.8678 -4.04112 9.20926 10 1.3561   
63 0.00310963 0.944336 59.7854 -4.07408 9.27039 10 1.35048   
64 0.003147013 0.944263 59.9026 -4.10796 8.88404 10 1.34486   
65 0.003184304 0.944187 61.8172 -4.14092 8.94912 10 1.33933   
66 0.003220974 0.944109 62.8326 -4.17438 8.79177 10 1.33382   
67 0.003257284 0.944027 63.839 -4.2079 8.63448 10 1.32834   
68 0.003292983 0.943943 64.8573 -4.2417 8.48228 10 1.3229   
69 0.00332864 0.943856 65.8705 -4.27493 8.33105 10 1.31751   
70 0.003363775 0.943766 66.8854 -4.30844 8.18225 10 1.31216   
71 0.003398567 0.943673 67.8942 -4.34185 8.03404 10 1.30684   
72 0.003432654 0.943578 68.91 -4.37581 7.88962 10 1.30154   
73 0.003466459 0.94348 69.9228 -4.40955 7.74632 10 1.29629   
74 0.003499933 0.94338 70.9348 -4.44315 7.60483 10 1.29107   
75 0.003532811 0.943278 71.9489 -4.47721 7.46578 10 1.28588   
76 0.00356532 0.943173 72.9611 -4.51115 7.32804 10 1.28072   
77 0.003597409 0.943065 73.9736 -4.54514 7.1921 10 1.2756   
78 0.003629024 0.942956 74.986 -4.57923 7.05805 10 1.27051   
79 0.003660149 0.942844 75.9983 -4.6134 6.92559 10 1.26546   
80 0.003690839 0.942729 77.0107 -4.64761 6.79484 10 1.26043   
81 0.003721042 0.942613 78.023 -4.68192 6.66569 10 1.25544   
82 0.00375078 0.942495 79.0353 -4.7163 6.53825 10 1.25049   
83 0.003779999 0.942374 80.0473 -4.75077 6.41216 10 1.24556   
84 0.003808722 0.942251 81.0588 -4.78529 6.28751 10 1.24067   
85 0.003836896 0.942126 82.0712 -4.81991 6.16459 10 1.23581   
86 0.003864583 0.942 83.0833 -4.85458 6.04302 10 1.23099   
87 0.00389173 0.941871 84.0952 -4.88931 5.92282 10 1.2262   
88 0.003918362 0.94174 85.1069 -4.9241 5.80398 10 1.22145   
89 0.003944388 0.941608 86.1187 -4.95894 5.68646 10 1.21674   
90 0.003969872 0.941474 87.1298 -4.99384 5.57008 10 1.21206   
91 0.003994841 0.941337 88.1419 -5.02876 5.45524 10 1.20743   
92 0.004019163 0.9412 89.1537 -5.06369 5.34151 10 1.20283   
93 0.004042946 0.94106 90.1652 -5.09865 5.22893 10 1.19828   
94 0.004066098 0.940919 91.1766 -5.13362 5.11747 10 1.19377   
95 0.004088645 0.940776 92.1883 -5.16856 5.00723 10 1.1893   
96 0.004110578 0.940631 93.1996 -5.20348 4.89796 10 1.18488   
97 0.004131885 0.940486 94.211 -5.23836 4.78978 10 1.18051   
98 0.004152555 0.940338 95.222 -5.27317 4.68251 10 1.17619   
99 0.004172577 0.940189 96.2336 -5.3079 4.57638 10 1.17191   
100 0.004191982 0.940039 97.2449 -5.34253 4.47114 10 1.1677   
