# Supplementary material for: Theoretical efficiency limits and speed-efficiency trade-off in myosin motors
Source: PLoS Comput Biol. 2023 Jul 21;19(7):e1011310. doi: 10.1371/journal.pcbi.1011310 (PMC10395908; doi:10.1371/journal.pcbi.1011310)
Supplement: S1 Data — (ZIP) [file pcbi.1011310.s006.zip › Figure2b/data-NB2.dat]

# maximum efficiency without prescribed velocity, N_B=2, unrestricted kinetic rates, symmetric potential
# (-dG_ATP)/(k_B T)=25
# Column1: (1/8)*(K_max d^2)/(2k_B T) 
# Column2: Efficiency
# Column3: 4*(G_1-G_2)/(k_B T)
# Column4: (1/8)*K d^2/(2k_B T)

0.1 0.0159998 81.3478 0.1
0.2 0.0319991 81.4528 0.2
0.3 0.0479972 81.6469 0.3
0.4 0.0639925 81.7863 0.4
0.5 0.0799811 81.9037 0.5
0.6 0.0959557 82.0515 0.6
0.7 0.112044 52.1747 0.7
0.8 0.127972 57.5282 0.8
0.9 0.143858 62.0288 0.9
1 0.159674 65.6603 1
1.1 0.175383 68.5862 1.1
1.2 0.190941 70.9937 1.2
1.3 0.206297 73.0235 1.3
1.4 0.221395 74.7694 1.4
1.5 0.236174 76.2955 1.5
1.6 0.250573 77.6464 1.6
1.7 0.264531 78.8534 1.7
1.8 0.277991 79.9403 1.8
1.9 0.2909 80.9248 1.9
2 0.303214 81.8206 2
2.1 0.314895 82.6386 2.1
2.2 0.325916 83.3875 2.2
2.3 0.336258 84.0743 2.3
2.4 0.345911 84.7045 2.4
2.5 0.354871 85.2825 2.5
2.6 0.363144 85.8121 2.6
2.7 0.370739 86.2959 2.7
2.8 0.37767 86.7362 2.8
2.9 0.383955 87.1349 2.9
3 0.389612 87.4932 3
3.1 0.394661 87.8124 3.1
3.2 0.399121 88.0933 3.2
3.3 0.403008 88.3369 3.3
3.4 0.406338 88.5438 3.4
3.5 0.409122 88.7149 3.5
3.6 0.411367 88.851 3.6
3.7 0.413075 88.9531 3.7
3.8 0.414243 89.0223 3.8
3.9 0.414864 89.06 3.9
4 0.414967 89.0682 3.96025
4.1 0.414967 89.0682 3.96025
4.2 0.414967 89.0682 3.96025
4.3 0.414967 89.0682 3.96025
4.4 0.414967 89.0682 3.96025
4.5 0.414967 89.0682 3.96025
4.6 0.414967 89.0682 3.96025
4.7 0.414967 89.0682 3.96025
4.8 0.414967 89.0682 3.96025
4.9 0.414967 89.0682 3.96025
5 0.414967 89.0682 3.96025
5.1 0.414967 89.0682 3.96025
5.2 0.414967 89.0682 3.96025
5.3 0.414967 89.0682 3.96025
5.4 0.414967 89.0682 3.96025
5.5 0.414967 89.0682 3.96025
5.6 0.414967 89.0682 3.96025
5.7 0.414967 89.0682 3.96025
5.8 0.414967 89.0682 3.96025
5.9 0.414967 89.0682 3.96025
6 0.414967 89.0682 3.96025
6.1 0.414967 89.0682 3.96025
6.2 0.414967 89.0682 3.96025
6.3 0.414967 89.0682 3.96025
6.4 0.414967 89.0682 3.96025
6.5 0.414967 89.0682 3.96025
6.6 0.414967 89.0682 3.96025
6.7 0.414967 89.0682 3.96025
6.8 0.414967 89.0682 3.96025
6.9 0.414967 89.0682 3.96025
7 0.414967 89.0682 3.96025
7.1 0.414967 89.0682 3.96025
7.2 0.414967 89.0682 3.96025
7.3 0.414967 89.0682 3.96025
7.4 0.414967 89.0682 3.96025
7.5 0.414967 89.0682 3.96025
7.6 0.414967 89.0682 3.96025
7.7 0.414967 89.0682 3.96025
7.8 0.414967 89.0682 3.96025
7.9 0.414967 89.0682 3.96025
8 0.414967 89.0682 3.96025
8.1 0.414967 89.0682 3.96025
8.2 0.414967 89.0682 3.96025
8.3 0.414967 89.0682 3.96025
8.4 0.414967 89.0682 3.96025
8.5 0.414967 89.0682 3.96025
8.6 0.414967 89.0682 3.96025
8.7 0.414967 89.0682 3.96025
8.8 0.414967 89.0682 3.96025
8.9 0.414967 89.0682 3.96025
9 0.414967 89.0682 3.96025
9.1 0.414967 89.0682 3.96025
9.2 0.414967 89.0682 3.96025
9.3 0.414967 89.0682 3.96025
9.4 0.414967 89.0682 3.96025
9.5 0.414967 89.0682 3.96025
9.6 0.414967 89.0682 3.96025
9.7 0.414967 89.0682 3.96025
9.8 0.414967 89.0682 3.96025
9.9 0.414967 89.0682 3.96025
10 0.414967 89.0682 3.96025
10.1 0.414967 89.0682 3.96025
10.2 0.414967 89.0682 3.96025
10.3 0.414967 89.0682 3.96025
10.4 0.414967 89.0682 3.96025
10.5 0.414967 89.0682 3.96025
10.6 0.414967 89.0682 3.96025
10.7 0.414967 89.0682 3.96025
10.8 0.414967 89.0682 3.96025
10.9 0.414967 89.0682 3.96025
11 0.414967 89.0682 3.96025
11.1 0.414967 89.0682 3.96025
11.2 0.414967 89.0682 3.96025
11.3 0.414967 89.0682 3.96025
11.4 0.414967 89.0682 3.96025
11.5 0.414967 89.0682 3.96025
11.6 0.414967 89.0682 3.96025
11.7 0.414967 89.0682 3.96025
11.8 0.414967 89.0682 3.96025
11.9 0.414967 89.0682 3.96025
12 0.414967 89.0682 3.96025
12.1 0.414967 89.0682 3.96025
12.2 0.414967 89.0682 3.96025
12.3 0.414967 89.0682 3.96025
12.4 0.414967 89.0682 3.96025
12.5 0.414967 89.0682 3.96025
12.6 0.414967 89.0682 3.96025
