# Supplementary material for: Theoretical efficiency limits and speed-efficiency trade-off in myosin motors
Source: PLoS Comput Biol. 2023 Jul 21;19(7):e1011310. doi: 10.1371/journal.pcbi.1011310 (PMC10395908; doi:10.1371/journal.pcbi.1011310)
Supplement: S1 Data — (ZIP) [file pcbi.1011310.s006.zip › Figure2b/data-NB3.dat]

# maximum efficiency without prescribed velocity, N_B=3, unrestricted kinetic rates, symmetric potential
# (-dG_ATP)/(k_B T)=25
# Column1: (1/8)*(K_max d^2)/(2k_B T) 
# Column2: Efficiency
# Column3: 4*(G_1-G_2)/(k_B T)
# Column4: 4*(G_2-G_3)/(k_B T)
# Column5: 8*d_2/d
# Column6: (1/8)*K d^2/(2k_B T)

0.1 0.0167121 91.0612 -54.0479 0.976294 0.1
0.2 0.034853 91.1032 -54.0058 0.973131 0.2
0.3 0.0541142 91.1025 -53.9964 0.956745 0.3
0.4 0.0743821 91.1398 -53.9455 0.938982 0.4
0.5 0.0955286 91.1967 -53.9573 0.920579 0.5
0.6 0.117444 91.2595 -53.9395 0.902028 0.6
0.7 0.140033 91.3198 -53.9217 0.883709 0.7
0.8 0.163211 91.3491 -53.9011 0.865919 0.8
0.9 0.1869 91.3602 -53.8634 0.848906 0.9
1 0.211025 91.4034 -53.7632 0.832888 1
1.2 0.260328 81.1852 -46.6519 0.803398 1.2
1.4 0.310542 83.0651 -43.7527 0.779142 1.4
1.6 0.361075 84.9702 -45.3835 0.760303 1.6
1.8 0.411291 86.753 -46.7061 0.746977 1.8
2 0.460544 88.3731 -48.2102 0.738925 2
2.2 0.50822 89.8304 -49.2009 0.735677 2.2
2.4 0.553781 91.136 -50.2414 0.736642 2.4
2.6 0.596799 92.3039 -49.0143 0.741197 2.6
2.8 0.636968 93.3475 -50.0086 0.748753 2.8
3 0.674111 94.2789 -50.7784 0.758789 3
3.2 0.708157 95.1079 -51.4147 0.770873 3.2
3.4 0.739132 95.8429 -52.0264 0.784664 3.4
3.6 0.767129 96.4907 -52.5278 0.799918 3.6
3.8 0.792291 97.057 -50.5551 0.816487 3.8
4 0.81479 97.5467 -50.9104 0.834323 4
4.2 0.83481 97.9642 -51.2472 0.853485 4.2
4.4 0.85254 98.3139 -51.5113 0.874142 4.4
4.6 0.868162 98.6 -51.7752 0.896584 4.6
4.8 0.881845 98.8273 -51.9202 0.921231 4.8
5 0.893747 99.0011 -52.024 0.948624 5
5.2 0.904014 99.1273 -40.5551 0.979431 5.2
5.4 0.912803 99.1592 -15.0831 1.01967 5.4
5.6 0.920283 99.1566 -11.7957 1.06503 5.6
5.8 0.926581 99.1404 -9.94958 1.11453 5.8
6 0.931822 99.1169 -8.64124 1.16821 6
6.2 0.93613 99.0917 -7.6191 1.22587 6.2
6.4 0.939624 99.0688 -6.777 1.28706 6.4
6.6 0.942419 99.0507 -6.05958 1.3512 6.6
6.8 0.944622 99.0386 -5.43375 1.41769 6.8
7 0.946332 99.0327 -4.87728 1.48594 7
7.2 0.947637 99.0321 -4.37405 1.55547 7.2
7.4 0.948617 99.0354 -3.91158 1.62591 7.4
7.6 0.948388 99.1575 -40.852 1.70105 7.6
7.8 0.949047 99.1402 -40.7935 1.7744 7.8
8 0.949578 99.1242 -40.6969 1.84659 8
8.2 0.95001 99.1095 -40.6013 1.91735 8.2
8.4 0.950363 99.0958 -40.5023 1.9865 8.4
8.6 0.950654 99.0832 -40.3957 2.05393 8.6
8.8 0.950896 99.0715 -40.2955 2.11961 8.8
9 0.951098 99.0608 -40.1922 2.18351 9
9.2 0.951268 99.0508 -40.0853 2.24564 9.2
9.4 0.951411 99.0416 -39.9768 2.30604 9.4
9.6 0.951534 99.0331 -39.9146 2.36474 9.6
9.8 0.951638 99.0252 -39.7907 2.4218 9.8
10 0.951728 99.0179 -39.654 2.47726 10
10.2 0.951806 99.0111 -39.608 2.53119 10.2
10.4 0.951874 99.0047 -39.5274 2.58363 10.4
10.6 0.951932 98.9989 -39.4686 2.63465 10.6
10.8 0.951984 98.9934 -39.4512 2.6843 10.8
11 0.95203 98.9864 -39.4381 2.73262 11
11.2 0.95207 98.9788 -39.4231 2.77981 11.2
11.4 0.952105 98.9674 -39.4026 2.82536 11.4
11.6 0.952137 98.9659 -39.4002 2.87006 11.6
11.8 0.952164 98.9659 -39.3985 2.91433 11.8
12 0.952189 98.9627 -39.3966 2.95531 12
12.2 0.952204 98.9614 -39.3913 2.997 12.2
12.4 0.952173 98.9451 -39.3344 3.03737 12.4
12.6 0.952183 98.9441 -39.337 3.07615 12.6
