# Supplementary material for: Theoretical efficiency limits and speed-efficiency trade-off in myosin motors
Source: PLoS Comput Biol. 2023 Jul 21;19(7):e1011310. doi: 10.1371/journal.pcbi.1011310 (PMC10395908; doi:10.1371/journal.pcbi.1011310)
Supplement: S1 Data — (ZIP) [file pcbi.1011310.s006.zip › Figure2b/data-NB4.dat]

# maximum efficiency without prescribed velocity, N_B=3, unrestricted kinetic rates, symmetric potential
# (-dG_ATP)/(k_B T)=25
# Column1: (1/8)*(K_max d^2)/(2k_B T) 
# Column2: Efficiency
# Column3: 4*(G_1-G_2)/(k_B T)
# Column4: 4*(G_2-G_3)/(k_B T)
# Column5: 4*(G_3-G_4)/(k_B T)
# Column6: 8*d_2/d
# Column7: (1/8)*K d^2/(2k_B T)

1.2 0.260328 42.169 81.182 -82.5291 8 1.2
1.4 0.310542 41.2361 83.0592 -83.295 8 1.4
1.6 0.361075 40.2814 84.9688 -84.0999 8 1.6
1.8 0.411291 39.39 86.7523 -84.8636 8 1.8
2 0.460544 38.5798 88.3731 -85.5637 8 2
2.2 0.50822 37.8511 89.8307 -86.1968 8 2.2
2.4 0.553781 37.1983 91.1363 -86.7664 8 2.4
2.6 0.596799 36.6144 92.3043 -87.2774 8 2.6
2.8 0.636968 36.0926 93.348 -87.7352 8 2.8
3 0.674111 35.627 94.2794 -88.1442 8 3
3.2 0.708157 35.2126 95.1085 -88.5086 8 3.2
3.4 0.73915 35.013 95.5079 -88.6644 7.90209 3.4
3.6 0.767212 34.8103 95.9135 -88.8284 7.81954 3.6
3.8 0.792502 34.6078 96.3187 -88.997 7.75039 3.8
4 0.81521 34.4108 96.7127 -89.1642 7.69154 4
4.2 0.835539 34.2234 97.0877 -89.3257 7.64053 4.2
4.4 0.853697 34.0482 97.4382 -89.4786 7.5955 4.4
4.6 0.869888 33.8869 97.7609 -89.6208 7.55495 4.6
4.8 0.884306 33.7405 98.0538 -89.751 7.51772 4.8
5 0.897129 33.6092 98.3164 -89.8685 7.48289 5
5.2 0.908525 14.1435 98.6311 -71.6504 7.42583 5.2
5.4 0.918651 10.4672 98.9444 -68.279 7.35298 5.4
5.6 0.927646 8.97533 99.1899 -67.0267 7.28731 5.6
5.8 0.935633 8.10633 99.3865 -66.3514 7.228 5.8
6 0.942722 7.51931 99.5461 -65.9217 7.1743 6
6.2 0.949011 7.0855 99.6766 -65.6167 7.12554 6.2
6.4 0.95459 6.74351 99.7836 -65.3804 7.08112 6.4
6.6 0.959535 6.46017 99.8713 -65.1836 7.04053 6.6
6.8 0.963917 6.21614 99.9427 -65.0101 7.00331 6.8
7 0.967799 5.99947 100.001 -64.8503 6.96907 7
7.2 0.971237 5.80251 100.047 -64.6985 6.93745 7.2
7.4 0.974281 5.62029 100.083 -64.5515 6.90818 7.4
7.6 0.976975 5.44939 100.111 -64.4071 6.88099 7.6
7.8 0.97936 5.28748 100.132 -64.2643 6.85568 7.8
8 0.98147 5.13299 100.147 -64.1225 6.83205 8
8.2 0.983339 4.98472 100.157 -63.9813 6.80994 8.2
8.4 0.984993 4.84186 100.162 -63.8409 6.78921 8.4
8.6 0.986458 4.70381 100.165 -63.7012 6.76974 8.6
8.8 0.987757 4.57009 100.164 -63.5623 6.75142 8.8
9 0.988908 4.44032 100.161 -63.4245 6.73413 9
9.2 0.989929 4.31423 100.156 -63.2878 6.7178 9.2
9.4 0.990836 4.19152 100.15 -63.1523 6.70234 9.4
9.6 0.991642 4.07196 100.142 -63.0181 6.68766 9.6
9.8 0.992359 3.95535 100.134 -62.8854 6.6737 9.8
10 0.992998 3.84144 100.125 -62.7541 6.66038 10
10.2 0.993568 3.73004 100.116 -62.6242 6.64764 10.2
10.4 0.994076 3.62092 100.106 -62.4904 6.6354 10.4
10.6 0.994531 3.51387 100.096 -62.3535 6.62359 10.6
10.8 0.994939 3.40865 100.086 -62.2174 6.61216 10.8
11 0.995304 3.30502 100.077 -62.082 6.60103 11
11.2 0.995632 3.2027 100.067 -61.9473 6.59013 11.2
11.4 0.995928 3.10144 100.058 -61.8131 6.57938 11.4
11.6 0.996194 3.00096 100.049 -61.6794 6.56872 11.6
11.8 0.996435 2.90094 100.04 -61.5462 6.55806 11.8
12 0.996653 2.80102 100.032 -61.4133 6.54732 12
12.2 0.996851 2.70088 100.024 -61.2807 6.5364 12.2
12.4 0.997031 2.60011 100.017 -61.1483 6.52521 12.4
12.6 0.997195 2.4983 100.01 -61.016 6.51364 12.6
