# Supplementary material for: Theoretical efficiency limits and speed-efficiency trade-off in myosin motors
Source: PLoS Comput Biol. 2023 Jul 21;19(7):e1011310. doi: 10.1371/journal.pcbi.1011310 (PMC10395908; doi:10.1371/journal.pcbi.1011310)
Supplement: S1 Data — (ZIP) [file pcbi.1011310.s006.zip › Figure3a/data-asymmetric_potential.dat]

# maximum efficiency at given velocity, N_bound=3, restricted kinetic rates, asymmetric potential, inflection point at x_a
# Column1: 8*v/(k_+ATP^max[ATP] d)
# Column2: Efficiency
# Column3: 4*G_2/(k_B T)
# Column4: 4*G_3/(k_B T)
# Column5: 8*d_2/d
# Column6: Alpha_2
# Column7: Log(k_{-2}^0/(k_+ATP^max[ATP]))
# Column8: Log(k_3^0/(k_+ATP^max[ATP]))
# Column9: Log(k_0^0/(k_+ATP^max[ATP]))
# Column10: (1/8)*Kd^2/(2k_B T)
# Column11: -8*x_a/d
            
# Log10(k_+ADP^max[ADP]/(k_+ATP^max[ATP]))=-5           
0.001 0.673251 -94.0353 -109.372 0.756061 1 -11.5129 0 -7.83014 3 8.00001  
0.1 0.562571 -71.7617 -104.954 0.824301 1 -11.5129 0 -2.78602 3 9.54036  
0.2 0.530655 -66.3996 -102.646 0.862031 1 -11.5129 0 -1.9754 3 9.54036  
0.3 0.510478 -63.0876 -101.247 0.887568 1 -11.5129 0 -1.49567 3 9.54036  
0.4 0.500367 -45.0601 -93.7831 3.15305 0 -11.5129 -2.61887 -1.4502 3 1.31721  
0.5 0.499227 -43.8598 -93.8514 3.22913 0 -11.5129 -2.40881 -1.21478 3 1.30718  
0.6 0.498341 -42.8756 -93.9079 3.29235 0 -11.5129 -2.23669 -1.0222 3 1.29938  
0.7 0.497622 -42.0419 -93.9562 3.34654 0 -11.5129 -2.09082 -0.859185 3 1.29308  
0.8 0.497021 -41.319 -93.9985 3.39401 0 -11.5129 -1.96422 -0.717843 3 1.28782  
0.9 0.496507 -40.6808 -94.036 3.43631 0 -11.5129 -1.85236 -0.593088 3 1.28334  
1 0.49606 -40.1096 -94.0697 3.47449 0 -11.5129 -1.75216 -0.481405 3 1.27945  
1.1 0.495665 -39.5929 -94.1004 3.5093 0 -11.5129 -1.66139 -0.380317 3 1.27603  
1.2 0.495312 -39.1214 -94.1287 3.54129 0 -11.5129 -1.57844 -0.287961 3 1.273  
1.3 0.494994 -38.6878 -94.1547 3.57092 0 -11.5129 -1.50205 -0.202961 3 1.27026  
1.4 0.494705 -38.2864 -94.1789 3.59851 0 -11.5129 -1.43125 -0.124229 3 1.26779  
1.5 0.49444 -37.9131 -94.2017 3.62432 0 -11.5129 -1.36529 -0.050885 3 1.26554  
1.6 0.494197 -37.5638 -94.2229 3.64862 0 -11.5129 -1.30353 0.0177453 3 1.26348  
1.7 0.493971 -37.236 -94.243 3.67154 0 -11.5129 -1.24548 0.0822491 3 1.26157  
1.8 0.493762 -36.9271 -94.262 3.69326 0 -11.5129 -1.19071 0.143089 3 1.2598  
1.9 0.493566 -36.6352 -94.2801 3.71388 0 -11.5129 -1.13887 0.200672 3 1.25816  
2 0.493383 -36.3582 -94.2971 3.73353 0 -11.5129 -1.08966 0.25529 3 1.25663  
2.1 0.493211 -36.0951 -94.3135 3.75228 0 -11.5129 -1.04282 0.307284 3 1.25519  
2.2 0.493048 -35.8442 -94.3291 3.77025 0 -11.5129 -0.998143 0.356863 3 1.25384  
2.3 0.492895 -35.6048 -94.3441 3.78746 0 -11.5129 -0.955429 0.404267 3 1.25257  
2.4 0.492749 -35.3758 -94.3586 3.80399 0 -11.5129 -0.914515 0.449681 3 1.25137  
2.5 0.492611 -35.156 -94.3724 3.81991 0 -11.5129 -0.875253 0.493219 3 1.25022  
2.6 0.492479 -34.9452 -94.3857 3.83525 0 -11.5129 -0.837515 0.53508 3 1.24914  
2.7 0.492354 -34.7424 -94.3986 3.85005 0 -11.5129 -0.801187 0.575377 3 1.24812  
2.8 0.492234 -34.547 -94.4109 3.86436 0 -11.5129 -0.766168 0.614199 3 1.24714  
2.9 0.492119 -34.3588 -94.4231 3.87821 0 -11.5129 -0.732365 0.651705 3 1.2462  
3 0.492009 -34.177 -94.4348 3.89162 0 -11.5129 -0.699697 0.68794 3 1.24531  
3.1 0.491903 -34.0014 -94.4461 3.90462 0 -11.5129 -0.66809 0.722991 3 1.24445  
3.2 0.491801 -33.8312 -94.457 3.91725 0 -11.5129 -0.637477 0.756923 3 1.24363  
3.3 0.491704 -33.6665 -94.4676 3.92952 0 -11.5129 -0.607797 0.789834 3 1.24284  
3.4 0.49161 -33.507 -94.4782 3.94145 0 -11.5129 -0.578995 0.821798 3 1.24208  
3.5 0.491519 -33.3517 -94.4881 3.95306 0 -11.5129 -0.551019 0.852778 3 1.24135  
3.6 0.491431 -33.2013 -94.4979 3.96437 0 -11.5129 -0.523824 0.882938 3 1.24065  
3.7 0.491346 -33.055 -94.5075 3.97539 0 -11.5129 -0.497368 0.912264 3 1.23997  
3.8 0.491264 -32.9127 -94.5168 3.98615 0 -11.5129 -0.47161 0.94082 3 1.23932  
3.9 0.491185 -32.7743 -94.526 3.99664 0 -11.5129 -0.446516 0.968658 3 1.23869  
4 0.491108 -32.6392 -94.5348 4.0069 0 -11.5129 -0.42205 0.995767 3 1.23808  
4.1 0.491033 -32.5077 -94.5436 4.01692 0 -11.5129 -0.398184 1.02223 3 1.23749  
4.2 0.490961 -32.3793 -94.5521 4.02672 0 -11.5129 -0.374887 1.04805 3 1.23691  
4.3 0.49089 -32.2542 -94.5604 4.0363 0 -11.5129 -0.352134 1.07328 3 1.23636  
4.4 0.490822 -32.132 -94.5686 4.04568 0 -11.5129 -0.3299 1.09793 3 1.23582  
4.5 0.490755 -32.0124 -94.5765 4.05488 0 -11.5129 -0.308161 1.12203 3 1.2353  
4.6 0.49069 -31.8955 -94.5843 4.06389 0 -11.5129 -0.286896 1.1456 3 1.23479  
4.7 0.490627 -31.7815 -94.592 4.07271 0 -11.5129 -0.266083 1.16867 3 1.2343  
4.8 0.490566 -31.6699 -94.5996 4.08136 0 -11.5129 -0.245705 1.19128 3 1.23382  
4.9 0.490506 -31.5607 -94.6071 4.08985 0 -11.5129 -0.225743 1.21344 3 1.23335  
5 0.490447 -31.4534 -94.6142 4.09819 0 -11.5129 -0.206182 1.2351 3 1.23289  
5.1 0.49039 -31.3485 -94.6214 4.10637 0 -11.5129 -0.187006 1.25637 3 1.23245  
5.2 0.490334 -31.2457 -94.6283 4.1144 0 -11.5129 -0.168197 1.27722 3 1.23202  
5.3 0.49028 -31.1449 -94.6353 4.1223 0 -11.5129 -0.149744 1.29769 3 1.2316  
5.4 0.490227 -31.046 -94.642 4.13006 0 -11.5129 -0.131634 1.31777 3 1.23118  
5.5 0.490175 -30.9488 -94.6486 4.1377 0 -11.5129 -0.113855 1.33749 3 1.23078  
5.6 0.490124 -30.8538 -94.6552 4.14519 0 -11.5129 -0.0963881 1.35686 3 1.23039  
5.7 0.490074 -30.7603 -94.6616 4.15258 0 -11.5129 -0.0792326 1.37589 3 1.23001  
5.8 0.490025 -30.6687 -94.668 4.15983 0 -11.5129 -0.062369 1.3946 3 1.22963  
5.9 0.489977 -30.5784 -94.6742 4.16699 0 -11.5129 -0.0457952 1.41298 3 1.22927  
6 0.489931 -30.4896 -94.6803 4.17404 0 -11.5129 -0.0294977 1.43105 3 1.22891  
6.1 0.489885 -30.4025 -94.6864 4.18097 0 -11.5129 -0.0134659 1.44884 3 1.22856  
6.2 0.489839 -30.287 -94.6941 4.18921 0 -11.5129 0 1.46512 3 1.22637  
6.3 0.489762 -30.0013 -94.7111 4.20552 0 -11.5129 0 1.47395 3 1.2137  
6.4 0.489636 -29.7183 -94.7272 4.22176 0 -11.5129 0 1.48239 3 1.20134  
6.5 0.489464 -29.4378 -94.7424 4.23797 0 -11.5129 0 1.49047 3 1.18926  
6.6 0.489246 -29.16 -94.7568 4.25413 0 -11.5129 0 1.4982 3 1.17747  
6.7 0.488985 -28.8847 -94.7702 4.27024 0 -11.5129 0 1.50559 3 1.16596  
6.8 0.488681 -28.6121 -94.7829 4.28631 0 -11.5129 0 1.51268 3 1.1547  
6.9 0.488338 -28.3418 -94.7948 4.30234 0 -11.5129 0 1.51946 3 1.14369  
7 0.487956 -28.0742 -94.8059 4.31833 0 -11.5129 0 1.52594 3 1.13293  
7.1 0.487536 -27.8089 -94.8164 4.33429 0 -11.5129 0 1.53216 3 1.1224  
7.2 0.487081 -27.5461 -94.8262 4.35021 0 -11.5129 0 1.53814 3 1.1121  
7.3 0.486591 -27.286 -94.8353 4.36607 0 -11.5129 0 1.54385 3 1.10201  
7.4 0.486067 -27.0279 -94.8437 4.38193 0 -11.5129 0 1.54934 3 1.09213  
7.5 0.485512 -26.7724 -94.8516 4.39773 0 -11.5129 0 1.55461 3 1.08246  
7.6 0.484926 -26.5195 -94.8591 4.4135 0 -11.5129 0 1.55971 3 1.07298  
7.7 0.48431 -26.2681 -94.8657 4.42927 0 -11.5129 0 1.56454 3 1.06369  
7.8 0.483666 -26.0193 -94.8719 4.445 0 -11.5129 0 1.56921 3 1.05458  
7.9 0.482994 -25.7728 -94.8776 4.4607 0 -11.5129 0 1.57372 3 1.04565  
8 0.482296 -25.5283 -94.8829 4.47639 0 -11.5129 0 1.57806 3 1.0369  
8.1 0.481572 -25.2862 -94.8878 4.49204 0 -11.5129 0 1.58225 3 1.0283  
8.2 0.480824 -25.0458 -94.8921 4.50769 0 -11.5129 0 1.58627 3 1.01987  
8.3 0.480053 -24.8077 -94.8962 4.52331 0 -11.5129 0 1.59017 3 1.01159  
8.4 0.479259 -24.5717 -94.8998 4.53891 0 -11.5129 0 1.59392 3 1.00347  
8.5 0.478443 -24.3373 -94.903 4.55452 0 -11.5129 0 1.59755 3 0.995488  
8.6 0.477606 -24.1051 -94.9059 4.57009 0 -11.5129 0 1.60106 3 0.987649  
8.7 0.47675 -23.8749 -94.9087 4.58566 0 -11.5129 0 1.60448 3 0.979949  
8.8 0.475874 -23.6464 -94.911 4.60123 0 -11.5129 0 1.60779 3 0.972382  
8.9 0.474979 -23.4199 -94.913 4.61678 0 -11.5129 0 1.61099 3 0.964944  
9 0.474066 -23.1953 -94.9149 4.63233 0 -11.5129 0 1.61412 3 0.957632  
9.1 0.473137 -22.9721 -94.9164 4.64789 0 -11.5129 0 1.61714 3 0.950442  
9.2 0.472191 -22.7507 -94.9177 4.66345 0 -11.5129 0 1.62009 3 0.943373  
9.3 0.471229 -22.5309 -94.9187 4.67901 0 -11.5129 0 1.62294 3 0.936418  
9.4 0.470251 -22.3127 -94.9196 4.69458 0 -11.5129 0 1.62574 3 0.929575  
9.5 0.46926 -22.0967 -94.9203 4.71012 0 -11.5129 0 1.62848 3 0.922843  
9.6 0.468254 -21.8818 -94.9209 4.7257 0 -11.5129 0 1.63116 3 0.916214  
9.7 0.467234 -21.6685 -94.9212 4.74129 0 -11.5129 0 1.63377 3 0.909693  
9.8 0.466202 -21.4571 -94.9215 4.75686 0 -11.5129 0 1.63633 3 0.903272  
9.9 0.465158 -21.2468 -94.9216 4.77249 0 -11.5129 0 1.63886 3 0.896948  
10 0.464101 -21.0383 -94.9215 4.7881 0 -11.5129 0 1.64131 3 0.89072  
10.1 0.463033 -20.8313 -94.9214 4.80372 0 -11.5129 0 1.64376 3 0.884585  
10.2 0.461954 -20.6252 -94.9212 4.8194 0 -11.5129 0 1.64614 3 0.878542  
10.3 0.460865 -20.421 -94.9209 4.83508 0 -11.5129 0 1.64851 3 0.872588  
10.4 0.459765 -20.2179 -94.9204 4.85078 0 -11.5129 0 1.65082 3 0.866719  
10.5 0.458656 -20.0161 -94.9202 4.86657 0 -11.5129 0 1.65318 3 0.860935  
10.6 0.457538 -19.8165 -94.9197 4.88225 0 -11.5129 0 1.65545 3 0.855233  
10.7 0.456411 -19.6167 -94.919 4.89811 0 -11.5129 0 1.65768 3 0.849613  
10.8 0.455275 -19.4188 -94.9185 4.91396 0 -11.5129 0 1.65994 3 0.84407  
10.9 0.454132 -19.222 -94.9179 4.92985 0 -11.5129 0 1.66216 3 0.838604  
11 0.45298 -19.0266 -94.9171 4.94574 0 -11.5129 0 1.66434 3 0.833213  
11.1 0.451821 -18.8323 -94.9166 4.96172 0 -11.5129 0 1.66657 3 0.827895  
11.2 0.450655 -18.6395 -94.916 4.9777 0 -11.5129 0 1.66877 3 0.822648  
11.3 0.449483 -18.4474 -94.9154 4.99375 0 -11.5129 0 1.67096 3 0.817471  
11.4 0.448304 -18.3987 -94.919 4.99608 0 -11.5129 0 1.67343 3 0.812328  
11.5 0.447119 -18.0669 -94.9144 5.02602 0 -11.5129 0 1.67536 3 0.807321  
11.6 0.445928 -17.8782 -94.9138 5.04222 0 -11.5129 0 1.67755 3 0.802344  
11.7 0.444731 -17.6913 -94.9134 5.05841 0 -11.5129 0 1.67974 3 0.79743  
11.8 0.443529 -17.5042 -94.9131 5.07482 0 -11.5129 0 1.68199 3 0.79258  
11.9 0.442322 -17.3195 -94.9138 5.09128 0 -11.5129 0 1.68443 3 0.787793  
12 0.441111 -17.134 -94.9127 5.1077 0 -11.5129 0 1.68648 3 0.78306  
12.1 0.439895 -16.9519 -94.9155 5.12453 0 -11.5129 0 1.68932 3 0.778389  
12.2 0.438674 -16.7677 -94.913 5.14093 0 -11.5129 0 1.6911 3 0.773775  
12.3 0.43745 -16.586 -94.9125 5.15752 0 -11.5129 0 1.69327 3 0.769218  
12.4 0.436221 -16.4056 -94.9134 5.17438 0 -11.5129 0 1.69575 3 0.764715  
12.5 0.434989 -16.3199 -94.9134 5.18127 0 -11.5129 0 1.69781 3 0.760249  
12.6 0.433754 -16.0469 -94.9102 5.20751 0 -11.5129 0 1.69964 3 0.755868  
12.7 0.432515 -15.8697 -94.9164 5.22535 0 -11.5129 0 1.70319 3 0.751524  
12.8 0.431274 -15.6928 -94.9142 5.24195 0 -11.5129 0 1.70501 3 0.747228  
12.9 0.430029 -15.515 -94.9154 5.25938 0 -11.5129 0 1.70756 3 0.742985  
13 0.428782 -15.3405 -94.9154 5.27641 0 -11.5129 0 1.70984 3 0.738787  
13.1 0.427532 -15.167 -94.9208 5.29441 0 -11.5129 0 1.71327 3 0.73464  
13.2 0.42628 -14.9913 -94.9193 5.31163 0 -11.5129 0 1.71522 3 0.730537  
13.3 0.425026 -14.8234 -94.9139 5.32747 0 -11.5129 0 1.71636 3 0.72648  
13.4 0.42377 -14.6465 -94.9229 5.347 0 -11.5129 0 1.72056 3 0.72247  
13.5 0.422512 -14.4777 -94.9222 5.36408 0 -11.5129 0 1.7227 3 0.718502  
13.6 0.421253 -14.3046 -94.9271 5.38282 0 -11.5129 0 1.72606 3 0.71458  
13.7 0.419992 -14.1349 -94.9297 5.40093 0 -11.5129 0 1.72891 3 0.710698  
13.8 0.418729 -13.9659 -94.9324 5.41917 0 -11.5129 0 1.7318 3 0.706859  
13.9 0.417465 -13.7979 -94.9354 5.43751 0 -11.5129 0 1.73475 3 0.703061  
14 0.4162 -13.6308 -94.9388 5.456 0 -11.5129 0 1.73779 3 0.699302  
14.1 0.414935 -13.4645 -94.9424 5.47462 0 -11.5129 0 1.74088 3 0.695583  
14.2 0.413668 -13.2986 -94.9463 5.49341 0 -11.5129 0 1.74404 3 0.691903  
14.3 0.4124 -13.1344 -94.9505 5.51225 0 -11.5129 0 1.74726 3 0.68826  
14.4 0.411132 -12.9695 -94.9552 5.53148 0 -11.5129 0 1.75063 3 0.684656  
14.5 0.409863 -12.81 -94.9566 5.54958 0 -11.5129 0 1.75332 3 0.681094  
14.6 0.408594 -12.6447 -94.9645 5.56981 0 -11.5129 0 1.7573 3 0.677556  
14.7 0.407325 -12.4837 -94.9711 5.58949 0 -11.5129 0 1.76109 3 0.674059  
14.8 0.406055 -12.323 -94.9772 5.60923 0 -11.5129 0 1.76477 3 0.670597  
14.9 0.404785 -12.165 -94.9837 5.6289 0 -11.5129 0 1.76855 3 0.667169  
15 0.403515 -12.0047 -94.9907 5.64917 0 -11.5129 0 1.77244 3 0.663778  
15.1 0.402245 -11.8477 -94.9977 5.66922 0 -11.5129 0 1.77635 3 0.660415  
15.2 0.400976 -11.7051 -94.997 5.68597 0 -11.5129 0 1.77849 3 0.657085  
15.3 0.399707 -11.5356 -95.0125 5.70984 0 -11.5129 0 1.78435 3 0.653791  
15.4 0.398438 -11.3809 -95.0208 5.73049 0 -11.5129 0 1.78857 3 0.650526  
15.5 0.397169 -11.2271 -95.0323 5.75193 0 -11.5129 0 1.79352 3 0.647294  
15.6 0.395901 -11.0761 -95.0416 5.77274 0 -11.5129 0 1.79798 3 0.644089  
15.7 0.394633 -10.9256 -95.052 5.79392 0 -11.5129 0 1.80268 3 0.640916  
15.8 0.393367 -10.7796 -95.055 5.81297 0 -11.5129 0 1.8057 3 0.637769  
15.9 0.392101 -10.6308 -95.0779 5.83732 0 -11.5129 0 1.81331 3 0.634658  
16 0.390835 -10.4833 -95.0863 5.85828 0 -11.5129 0 1.81759 3 0.631571  
16.1 0.389571 -10.3398 -95.0974 5.87955 0 -11.5129 0 1.82249 3 0.62851  
16.2 0.388307 -10.1982 -95.1084 5.90076 0 -11.5129 0 1.82737 3 0.62548  
16.3 0.387045 -10.0535 -95.1256 5.92409 0 -11.5129 0 1.83371 3 0.622477  
16.4 0.385783 -9.9389 -95.1265 5.9395 0 -11.5129 0 1.83618 3 0.619498  
16.5 0.384523 -9.77787 -95.1559 5.96856 0 -11.5129 0 1.84544 3 0.616552  
16.6 0.383263 -9.64076 -95.1717 5.9912 0 -11.5129 0 1.85147 3 0.613627  
16.7 0.382005 -9.52811 -95.1708 6.00637 0 -11.5129 0 1.85352 3 0.610725  
16.8 0.380749 -9.37708 -95.2063 6.03641 0 -11.5129 0 1.86426 3 0.607855  
16.9 0.379493 -9.26814 -95.2044 6.05113 0 -11.5129 0 1.86607 3 0.605003  
17 0.378239 -9.12373 -95.243 6.08156 0 -11.5129 0 1.87755 3 0.602181  
17.1 0.376986 -9.01361 -95.2467 6.09821 0 -11.5129 0 1.88067 3 0.599377  
17.2 0.375735 -8.88116 -95.2836 6.12702 0 -11.5129 0 1.89177 3 0.596605  
17.3 0.374486 -8.78006 -95.284 6.14182 0 -11.5129 0 1.8941 3 0.593846  
17.4 0.373237 -8.6773 -95.3372 6.17106 0 -11.5129 0 1.90902 3 0.591119  
17.5 0.371991 -8.53801 -95.3481 6.19473 0 -11.5129 0 1.91401 3 0.588413  
17.6 0.370746 -8.43093 -95.3707 6.21689 0 -11.5129 0 1.92167 3 0.585723  
17.7 0.369503 -8.33427 -95.3768 6.23319 0 -11.5129 0 1.92537 3 0.583061  
17.8 0.368262 -8.22358 -95.4191 6.2617 0 -11.5129 0 1.93781 3 0.580422  
17.9 0.367022 -8.12769 -95.4501 6.28506 0 -11.5129 0 1.9475 3 0.577802  
18 0.365784 -8.03062 -95.4712 6.30606 0 -11.5129 0 1.95484 3 0.575203  
18.1 0.364548 -7.9408 -95.4919 6.32596 0 -11.5129 0 1.96203 3 0.572622  
18.2 0.363314 -7.85521 -95.5041 6.34297 0 -11.5129 0 1.96719 3 0.570064  
18.3 0.362082 -7.7708 -95.5561 6.37118 0 -11.5129 0 1.98198 3 0.56753  
18.4 0.360852 -7.69312 -95.5605 6.385 0 -11.5129 0 1.98522 3 0.565008  
18.5 0.359624 -7.6136 -95.6125 6.41282 0 -11.5129 0 2.00006 3 0.562512  
18.6 0.358397 -7.53851 -95.6413 6.43346 0 -11.5129 0 2.00924 3 0.560033  
18.7 0.357173 -7.46688 -95.6635 6.45179 0 -11.5129 0 2.01681 3 0.557575  
18.8 0.355951 -7.41116 -95.709 6.47439 0 -11.5129 0 2.03006 3 0.555133  
18.9 0.354731 -7.34126 -95.7163 6.48832 0 -11.5129 0 2.03395 3 0.552709  
19 0.353513 -7.27459 -95.754 6.51068 0 -11.5129 0 2.04529 3 0.550306  
19.1 0.352297 -7.23923 -95.8073 6.53253 0 -11.5129 0 2.06045 3 0.547921  
19.2 0.351083 -7.18009 -95.8418 6.55295 0 -11.5129 0 2.07103 3 0.545554  
19.3 0.349872 -7.12297 -95.8496 6.56528 0 -11.5129 0 2.075 3 0.543201  
19.4 0.348662 -7.08006 -95.8991 6.58756 0 -11.5129 0 2.08925 3 0.54087  
19.5 0.347455 -7.03312 -95.9231 6.60309 0 -11.5129 0 2.0972 3 0.538554  
19.6 0.346251 -7.01212 -95.9781 6.62347 0 -11.5129 0 2.11282 3 0.536257  
19.7 0.345048 -6.95753 -95.9859 6.63563 0 -11.5129 0 2.11675 3 0.533973  
19.8 0.343848 -6.92884 -96.0397 6.65705 0 -11.5129 0 2.13205 3 0.53171  
19.9 0.34265 -6.89034 -96.0489 6.66704 0 -11.5129 0 2.13635 3 0.52946  
20 0.341455 -6.85121 -96.0757 6.68232 0 -11.5129 0 2.1449 3 0.527224  
            
            
# Log10(k_+ADP^max[ADP]/(k_+ATP^max[ATP]))=-4           
0.001 0.674035 -94.2515 -100.433 0.758529 1 -9.21034 0 -7.83404 3 8.00003  
0.1 0.610075 -79.9754 -103.955 0.774156 1 -9.21034 0 -2.95733 3 9.68756  
0.2 0.583563 -74.8376 -101.85 0.804207 1 -9.21034 0 -2.15831 3 9.68756  
0.3 0.566552 -71.655 -100.566 0.82456 1 -9.21034 0 -1.68492 3 9.68756  
0.4 0.55363 -69.2898 -99.6344 0.840416 1 -9.21034 0 -1.34571 3 9.68756  
0.5 0.542933 -67.3752 -98.9009 0.853672 1 -9.21034 0 -1.08026 3 9.68755  
0.6 0.533586 -65.7458 -98.2939 0.865227 1 -9.21034 0 -0.861529 3 9.68738  
0.7 0.525105 -64.3129 -97.775 0.875582 1 -9.21034 0 -0.675082 3 9.64959  
0.8 0.517193 -63.0231 -97.3211 0.88506 1 -9.21034 0 -0.512126 3 9.45662  
0.9 0.51347 -62.8146 -97.5317 0.864398 1 -9.21034 0 -0.42863 3 2.23177  
1 0.508996 -52.3356 -93.3855 2.71344 0 -9.21034 -1.6069 -0.602847 3 1.39115  
1.1 0.50831 -51.8487 -93.4112 2.7418 0 -9.21034 -1.51893 -0.503191 3 1.38548  
1.2 0.507696 -51.4023 -93.435 2.76793 0 -9.21034 -1.43853 -0.412163 3 1.38036  
1.3 0.507142 -50.9899 -93.4569 2.79217 0 -9.21034 -1.36449 -0.328388 3 1.37573  
1.4 0.506638 -50.6068 -93.4774 2.81479 0 -9.21034 -1.29586 -0.250784 3 1.37148  
1.5 0.506176 -50.249 -93.4967 2.836 0 -9.21034 -1.23192 -0.178499 3 1.36757  
1.6 0.505751 -49.9133 -93.5148 2.85597 0 -9.21034 -1.17205 -0.110856 3 1.36396  
1.7 0.505357 -49.5971 -93.5319 2.87485 0 -9.21034 -1.11576 -0.0472932 3 1.3606  
1.8 0.504991 -49.2982 -93.5481 2.89275 0 -9.21034 -1.06265 0.0126568 3 1.35747  
1.9 0.50465 -49.0149 -93.5635 2.90977 0 -9.21034 -1.01237 0.0693826 3 1.35453  
2 0.504329 -48.7456 -93.5782 2.926 0 -9.21034 -0.96464 0.123218 3 1.35178  
2.1 0.504028 -48.4889 -93.5923 2.94151 0 -9.21034 -0.919208 0.17444 3 1.34918  
2.2 0.503745 -48.2437 -93.6057 2.95637 0 -9.21034 -0.87586 0.223292 3 1.34673  
2.3 0.503476 -48.009 -93.6186 2.97063 0 -9.21034 -0.834414 0.269985 3 1.3444  
2.4 0.503222 -47.784 -93.631 2.98434 0 -9.21034 -0.794709 0.314706 3 1.34219  
2.5 0.502981 -47.5678 -93.6429 2.99754 0 -9.21034 -0.756602 0.357608 3 1.34009  
2.6 0.502751 -47.36 -93.6545 3.01026 0 -9.21034 -0.719967 0.398864 3 1.3381  
2.7 0.502532 -47.1595 -93.6655 3.02255 0 -9.21034 -0.684701 0.438523 3 1.33619  
2.8 0.502323 -46.9663 -93.6762 3.03444 0 -9.21034 -0.650696 0.476781 3 1.33436  
2.9 0.502123 -46.7795 -93.6866 3.04594 0 -9.21034 -0.617872 0.513697 3 1.33261  
3 0.501931 -46.599 -93.6967 3.05709 0 -9.21034 -0.586143 0.549365 3 1.33093  
3.1 0.501747 -46.4242 -93.7065 3.0679 0 -9.21034 -0.55544 0.583883 3 1.32933  
3.2 0.501571 -46.2548 -93.7159 3.07841 0 -9.21034 -0.525699 0.617304 3 1.32778  
3.3 0.501401 -46.0904 -93.7251 3.08861 0 -9.21034 -0.496859 0.649697 3 1.32629  
3.4 0.501237 -45.9308 -93.734 3.09854 0 -9.21034 -0.46887 0.681135 3 1.32485  
3.5 0.50108 -45.7758 -93.7427 3.10821 0 -9.21034 -0.44168 0.711666 3 1.32347  
3.6 0.500927 -45.625 -93.7512 3.11762 0 -9.21034 -0.415247 0.74134 3 1.32213  
3.7 0.50078 -45.4782 -93.7595 3.1268 0 -9.21034 -0.389527 0.770214 3 1.32084  
3.8 0.500638 -45.3353 -93.7675 3.13576 0 -9.21034 -0.364485 0.79831 3 1.31959  
3.9 0.5005 -45.1959 -93.7754 3.14451 0 -9.21034 -0.340082 0.825684 3 1.31838  
4 0.500367 -45.0602 -93.7831 3.15304 0 -9.21034 -0.316289 0.852388 3 1.31721  
4.1 0.500238 -44.9276 -93.7906 3.16139 0 -9.21034 -0.293077 0.87842 3 1.31607  
4.2 0.500112 -44.7981 -93.7979 3.16956 0 -9.21034 -0.270414 0.90383 3 1.31497  
4.3 0.499991 -44.6717 -93.8051 3.17755 0 -9.21034 -0.248278 0.928647 3 1.3139  
4.4 0.499873 -44.5481 -93.8121 3.18537 0 -9.21034 -0.226645 0.952899 3 1.31286  
4.5 0.499758 -44.428 -93.8198 3.19302 0 -9.21034 -0.20549 0.976737 3 1.31184  
4.6 0.499646 -44.3089 -93.8258 3.20053 0 -9.21034 -0.184795 0.999801 3 1.31086  
4.7 0.499537 -44.1931 -93.8323 3.20789 0 -9.21034 -0.164539 1.02249 3 1.3099  
4.8 0.499431 -44.0797 -93.8388 3.2151 0 -9.21034 -0.144702 1.04471 3 1.30897  
4.9 0.499328 -43.9686 -93.8451 3.22218 0 -9.21034 -0.125269 1.06648 3 1.30806  
5 0.499227 -43.8597 -93.8513 3.22913 0 -9.21034 -0.106223 1.08779 3 1.30718  
5.1 0.499129 -43.753 -93.8575 3.23595 0 -9.21034 -0.0875489 1.10871 3 1.30631  
5.2 0.499033 -43.6482 -93.8634 3.24265 0 -9.21034 -0.0692312 1.12921 3 1.30547  
5.3 0.49894 -43.5455 -93.8693 3.24923 0 -9.21034 -0.0512606 1.14932 3 1.30465  
5.4 0.498848 -43.4447 -93.8752 3.2557 0 -9.21034 -0.0336189 1.16908 3 1.30384  
5.5 0.498759 -43.3456 -93.8808 3.26206 0 -9.21034 -0.016298 1.18845 3 1.30306  
5.6 0.498672 -43.2418 -93.888 3.26854 0 -9.21034 0 1.20737 3 1.30169  
5.7 0.49856 -42.968 -93.9122 3.28056 0 -9.21034 0 1.22035 3 1.28707  
5.8 0.498403 -42.6955 -93.9364 3.29258 0 -9.21034 0 1.23299 3 1.27282  
5.9 0.498201 -42.4236 -93.9598 3.30462 0 -9.21034 0 1.24518 3 1.25895  
6 0.497958 -42.1524 -93.9825 3.31667 0 -9.21034 0 1.25694 3 1.24542  
6.1 0.497673 -41.8817 -94.0042 3.32875 0 -9.21034 0 1.26827 3 1.23223  
6.2 0.497349 -41.6121 -94.0253 3.34083 0 -9.21034 0 1.27921 3 1.21938  
6.3 0.496987 -41.3432 -94.0456 3.35292 0 -9.21034 0 1.28976 3 1.20683  
6.4 0.496588 -41.0752 -94.065 3.36502 0 -9.21034 0 1.2999 3 1.19459  
6.5 0.496154 -40.808 -94.0836 3.37713 0 -9.21034 0 1.30967 3 1.18264  
6.6 0.495686 -40.5421 -94.1015 3.38924 0 -9.21034 0 1.31909 3 1.17096  
6.7 0.495185 -40.2772 -94.1186 3.40135 0 -9.21034 0 1.32817 3 1.15956  
6.8 0.494652 -40.0134 -94.1349 3.41346 0 -9.21034 0 1.33692 3 1.14842  
6.9 0.494089 -39.7509 -94.1505 3.42558 0 -9.21034 0 1.34534 3 1.13753  
7 0.493496 -39.4896 -94.1654 3.43769 0 -9.21034 0 1.35345 3 1.12688  
7.1 0.492874 -39.2296 -94.1796 3.4498 0 -9.21034 0 1.36126 3 1.11646  
7.2 0.492225 -38.9708 -94.193 3.46191 0 -9.21034 0 1.36877 3 1.10626  
7.3 0.49155 -38.7136 -94.2058 3.474 0 -9.21034 0 1.37602 3 1.09628  
7.4 0.490848 -38.4574 -94.2178 3.48611 0 -9.21034 0 1.383 3 1.08651  
7.5 0.490122 -38.2027 -94.2292 3.49821 0 -9.21034 0 1.3897 3 1.07694  
7.6 0.489373 -37.9494 -94.24 3.51031 0 -9.21034 0 1.39617 3 1.06757  
7.7 0.4886 -37.6975 -94.2501 3.52239 0 -9.21034 0 1.40238 3 1.05838  
7.8 0.487805 -37.4471 -94.2597 3.53447 0 -9.21034 0 1.40839 3 1.04938  
7.9 0.486988 -37.1981 -94.2686 3.54653 0 -9.21034 0 1.41415 3 1.04055  
8 0.486151 -36.9508 -94.2772 3.55859 0 -9.21034 0 1.41974 3 1.03189  
8.1 0.485295 -36.7041 -94.2848 3.57067 0 -9.21034 0 1.42504 3 1.0234  
8.2 0.484419 -36.4595 -94.292 3.58271 0 -9.21034 0 1.43018 3 1.01506  
8.3 0.483524 -36.2164 -94.2988 3.59474 0 -9.21034 0 1.43515 3 1.00688  
8.4 0.482612 -35.9743 -94.305 3.60679 0 -9.21034 0 1.43993 3 0.998852  
8.5 0.481682 -35.7338 -94.3109 3.61883 0 -9.21034 0 1.44455 3 0.990966  
8.6 0.480736 -35.4946 -94.3161 3.63086 0 -9.21034 0 1.44898 3 0.983217  
8.7 0.479775 -35.2569 -94.3209 3.64288 0 -9.21034 0 1.45325 3 0.975609  
8.8 0.478797 -35.0207 -94.3253 3.65489 0 -9.21034 0 1.45739 3 0.968131  
8.9 0.477805 -34.7862 -94.3293 3.66687 0 -9.21034 0 1.46135 3 0.96078  
9 0.476799 -34.5521 -94.3328 3.67892 0 -9.21034 0 1.46518 3 0.953554  
9.1 0.47578 -34.32 -94.3359 3.69091 0 -9.21034 0 1.46888 3 0.94645  
9.2 0.474747 -34.089 -94.3387 3.70292 0 -9.21034 0 1.47244 3 0.939462  
9.3 0.473701 -33.8595 -94.3412 3.71492 0 -9.21034 0 1.47589 3 0.932588  
9.4 0.472644 -33.6311 -94.3432 3.72691 0 -9.21034 0 1.47921 3 0.925826  
9.5 0.471574 -33.4064 -94.3454 3.73877 0 -9.21034 0 1.48248 3 0.91917  
9.6 0.470494 -33.1783 -94.3463 3.7509 0 -9.21034 0 1.48551 3 0.912621  
9.7 0.469403 -32.9538 -94.3474 3.7629 0 -9.21034 0 1.4885 3 0.906174  
9.8 0.468301 -32.7318 -94.3486 3.77484 0 -9.21034 0 1.49146 3 0.899823  
9.9 0.467189 -32.5085 -94.3488 3.7869 0 -9.21034 0 1.49421 3 0.893572  
10 0.466068 -32.2874 -94.349 3.79892 0 -9.21034 0 1.4969 3 0.887416  
10.1 0.464938 -32.0676 -94.349 3.81093 0 -9.21034 0 1.49953 3 0.88135  
10.2 0.463799 -31.849 -94.3487 3.82294 0 -9.21034 0 1.50205 3 0.875373  
10.3 0.462651 -31.6314 -94.3482 3.83498 0 -9.21034 0 1.50452 3 0.869485  
10.4 0.461496 -31.4149 -94.3475 3.84701 0 -9.21034 0 1.5069 3 0.863681  
10.5 0.460333 -31.1996 -94.3466 3.85905 0 -9.21034 0 1.50922 3 0.85796  
10.6 0.459162 -30.9847 -94.3454 3.87114 0 -9.21034 0 1.51145 3 0.85232  
10.7 0.457984 -30.7718 -94.344 3.88317 0 -9.21034 0 1.51362 3 0.846759  
10.8 0.4568 -30.559 -94.3425 3.89529 0 -9.21034 0 1.51574 3 0.841275  
10.9 0.455609 -30.3482 -94.3408 3.90735 0 -9.21034 0 1.5178 3 0.835867  
11 0.454412 -30.1374 -94.339 3.91949 0 -9.21034 0 1.51979 3 0.830531  
11.1 0.453209 -29.9287 -94.3371 3.93157 0 -9.21034 0 1.52177 3 0.825268  
11.2 0.452 -29.7195 -94.3347 3.94374 0 -9.21034 0 1.52361 3 0.820075  
11.3 0.450787 -29.5116 -94.3323 3.95593 0 -9.21034 0 1.52546 3 0.81495  
11.4 0.449568 -29.3048 -94.3299 3.96812 0 -9.21034 0 1.52726 3 0.80989  
11.5 0.448344 -29.099 -94.3273 3.98032 0 -9.21034 0 1.52902 3 0.8049  
11.6 0.447115 -28.8936 -94.3246 3.99257 0 -9.21034 0 1.53072 3 0.799972  
11.7 0.445883 -28.6894 -94.3217 4.00482 0 -9.21034 0 1.53238 3 0.795106  
11.8 0.444646 -28.4862 -94.319 4.0171 0 -9.21034 0 1.53405 3 0.790304  
11.9 0.443405 -28.2819 -94.3158 4.02952 0 -9.21034 0 1.53562 3 0.785557  
12 0.442161 -28.0802 -94.3127 4.04184 0 -9.21034 0 1.5372 3 0.780872  
12.1 0.440913 -27.8785 -94.3095 4.05424 0 -9.21034 0 1.53873 3 0.776243  
12.2 0.439661 -27.6779 -94.3064 4.06668 0 -9.21034 0 1.54028 3 0.771671  
12.3 0.438407 -27.4772 -94.3029 4.07917 0 -9.21034 0 1.54174 3 0.767154  
12.4 0.43715 -27.2782 -94.2996 4.09165 0 -9.21034 0 1.54321 3 0.762691  
12.5 0.435889 -27.078 -94.2959 4.10427 0 -9.21034 0 1.54461 3 0.758281  
12.6 0.434627 -26.8798 -94.2924 4.11685 0 -9.21034 0 1.54603 3 0.753922  
12.7 0.433362 -26.6816 -94.2888 4.12951 0 -9.21034 0 1.54741 3 0.749614  
12.8 0.432095 -26.4839 -94.2851 4.14223 0 -9.21034 0 1.54877 3 0.745356  
12.9 0.430825 -26.2875 -94.282 4.15498 0 -9.21034 0 1.55023 3 0.741146  
13 0.429554 -26.0901 -94.277 4.16772 0 -9.21034 0 1.55132 3 0.736984  
13.1 0.428281 -25.9012 -94.2814 4.18088 0 -9.21034 0 1.55413 3 0.732871  
13.2 0.427006 -25.6978 -94.2704 4.19364 0 -9.21034 0 1.55413 3 0.728801  
13.3 0.42573 -25.5023 -94.2666 4.20664 0 -9.21034 0 1.55544 3 0.724777  
13.4 0.424452 -25.307 -94.2628 4.21972 0 -9.21034 0 1.55674 3 0.720797  
13.5 0.423174 -25.1119 -94.2591 4.23289 0 -9.21034 0 1.55804 3 0.716861  
13.6 0.421894 -24.9165 -94.2553 4.24617 0 -9.21034 0 1.55932 3 0.712967  
13.7 0.420613 -24.7228 -94.2516 4.2594 0 -9.21034 0 1.5606 3 0.709115  
13.8 0.419332 -24.5281 -94.2476 4.27279 0 -9.21034 0 1.56184 3 0.705303  
13.9 0.41805 -24.3346 -94.2441 4.28624 0 -9.21034 0 1.56316 3 0.701533  
14 0.416767 -24.14 -94.2405 4.29985 0 -9.21034 0 1.56445 3 0.697802  
14.1 0.415483 -24.1012 -94.2374 4.30025 0 -9.21034 0 1.56542 3 0.69408  
14.2 0.414199 -23.7523 -94.2331 4.32724 0 -9.21034 0 1.567 3 0.690455  
14.3 0.412916 -23.5582 -94.2295 4.34111 0 -9.21034 0 1.56828 3 0.686837  
14.4 0.411631 -23.364 -94.226 4.35512 0 -9.21034 0 1.56958 3 0.683257  
14.5 0.410347 -23.171 -94.2225 4.36911 0 -9.21034 0 1.57088 3 0.679713  
14.6 0.409063 -23.1372 -94.2187 4.3692 0 -9.21034 0 1.57174 3 0.676184  
14.7 0.407779 -22.7813 -94.2156 4.39775 0 -9.21034 0 1.5735 3 0.672731  
14.8 0.406494 -22.5865 -94.2123 4.41224 0 -9.21034 0 1.57483 3 0.669291  
14.9 0.405211 -22.3921 -94.209 4.4268 0 -9.21034 0 1.57617 3 0.665885  
15 0.403927 -22.1962 -94.2059 4.44161 0 -9.21034 0 1.57754 3 0.662513  
15.1 0.402644 -22.0004 -94.2029 4.45655 0 -9.21034 0 1.57893 3 0.659173  
15.2 0.401362 -21.8045 -94.1998 4.4716 0 -9.21034 0 1.58031 3 0.655865  
15.3 0.40008 -21.6077 -94.1973 4.4869 0 -9.21034 0 1.58179 3 0.652589  
15.4 0.398799 -21.4108 -94.1942 4.50226 0 -9.21034 0 1.58317 3 0.649344  
15.5 0.397519 -21.2129 -94.1915 4.51788 0 -9.21034 0 1.58464 3 0.646129  
15.6 0.396239 -21.1846 -94.1864 4.51768 0 -9.21034 0 1.58521 3 0.642926  
15.7 0.39496 -20.8153 -94.1866 4.5497 0 -9.21034 0 1.58765 3 0.63979  
15.8 0.393683 -20.6148 -94.1844 4.56597 0 -9.21034 0 1.5892 3 0.636663  
15.9 0.392406 -20.5838 -94.1782 4.56587 0 -9.21034 0 1.58954 3 0.63355  
16 0.39113 -20.2119 -94.1804 4.59914 0 -9.21034 0 1.59243 3 0.630497  
16.1 0.389856 -20.0084 -94.1785 4.61613 0 -9.21034 0 1.59407 3 0.627456  
16.2 0.388583 -19.8047 -94.177 4.63332 0 -9.21034 0 1.59579 3 0.624442  
16.3 0.387311 -19.5981 -94.1757 4.65096 0 -9.21034 0 1.59756 3 0.621455  
16.4 0.38604 -19.3922 -94.1745 4.66868 0 -9.21034 0 1.59934 3 0.618493  
16.5 0.384771 -19.1822 -94.1737 4.687 0 -9.21034 0 1.60123 3 0.61556  
16.6 0.383502 -18.9699 -94.173 4.70571 0 -9.21034 0 1.60315 3 0.612651  
16.7 0.382236 -18.7583 -94.1726 4.72454 0 -9.21034 0 1.60513 3 0.609768  
16.8 0.380971 -18.5441 -94.1725 4.74383 0 -9.21034 0 1.60718 3 0.606908  
16.9 0.379707 -18.3274 -94.1728 4.7636 0 -9.21034 0 1.60931 3 0.604076  
17 0.378445 -18.1081 -94.1733 4.78383 0 -9.21034 0 1.61151 3 0.601267  
17.1 0.377185 -17.8861 -94.1742 4.80457 0 -9.21034 0 1.61381 3 0.598481  
17.2 0.375927 -17.6617 -94.1755 4.8258 0 -9.21034 0 1.6162 3 0.59572  
17.3 0.37467 -17.4338 -94.1773 4.84765 0 -9.21034 0 1.6187 3 0.592981  
17.4 0.373415 -17.2022 -94.1795 4.87015 0 -9.21034 0 1.6213 3 0.590266  
17.5 0.372162 -16.9675 -94.1824 4.8933 0 -9.21034 0 1.62407 3 0.587573  
17.6 0.370911 -16.7291 -94.1855 4.9171 0 -9.21034 0 1.62691 3 0.584903  
17.7 0.369661 -16.4855 -94.1895 4.94181 0 -9.21034 0 1.62995 3 0.582256  
17.8 0.368413 -16.2374 -94.194 4.96735 0 -9.21034 0 1.63313 3 0.579629  
17.9 0.367168 -15.9828 -94.1995 4.99402 0 -9.21034 0 1.63653 3 0.577025  
18 0.365924 -15.7294 -94.2054 5.02092 0 -9.21034 0 1.64005 3 0.574441  
18.1 0.364683 -15.4599 -94.2126 5.05009 0 -9.21034 0 1.64389 3 0.571879  
18.2 0.363443 -15.1852 -94.2212 5.08042 0 -9.21034 0 1.64805 3 0.569338  
18.3 0.362206 -14.9047 -94.2304 5.11186 0 -9.21034 0 1.65239 3 0.566817  
18.4 0.360971 -14.6154 -94.2414 5.14501 0 -9.21034 0 1.65716 3 0.564316  
18.5 0.359738 -14.317 -94.2537 5.17988 0 -9.21034 0 1.66227 3 0.561837  
18.6 0.358507 -14.0075 -94.2677 5.21682 0 -9.21034 0 1.66781 3 0.559377  
18.7 0.357278 -13.6862 -94.2842 5.25615 0 -9.21034 0 1.67396 3 0.556937  
18.8 0.356052 -13.3523 -94.3028 5.29795 0 -9.21034 0 1.68062 3 0.554517  
18.9 0.354828 -13.0056 -94.3242 5.34252 0 -9.21034 0 1.68798 3 0.552115  
19 0.353606 -12.6419 -94.3492 5.39066 0 -9.21034 0 1.69625 3 0.549735  
19.1 0.352387 -12.2642 -94.3779 5.44218 0 -9.21034 0 1.70544 3 0.547374  
19.2 0.35117 -12.2566 -94.3686 5.44018 0 -9.21034 0 1.70503 3 0.545003  
19.3 0.349955 -11.4664 -94.4493 5.5567 0 -9.21034 0 1.72729 3 0.542708  
19.4 0.348743 -11.0512 -94.4922 5.61955 0 -9.21034 0 1.74004 3 0.540403  
19.5 0.347533 -10.6346 -94.5413 5.68549 0 -9.21034 0 1.7543 3 0.538117  
19.6 0.346326 -10.2234 -94.5953 5.75341 0 -9.21034 0 1.76976 3 0.535845  
19.7 0.345121 -10.2103 -94.5842 5.75198 0 -9.21034 0 1.76898 3 0.533561  
19.8 0.343919 -9.45657 -94.7144 5.88922 0 -9.21034 0 1.80349 3 0.531356  
19.9 0.342719 -9.36726 -94.7064 5.89941 0 -9.21034 0 1.8037 3 0.529109  
20 0.341522 -8.81549 -94.8386 6.01428 0 -9.21034 0 1.83842 3 0.526923  
            
            
# Log10(k_+ADP^max[ADP]/(k_+ATP^max[ATP]))=-3           
0.001 0.674465 -93.6478 -91.2582 0.761042 1 -6.90776 -4.73432 -7.8247 3 8.00003  
0.1 0.647399 -87.4222 -102.304 0.742632 1 -6.90776 0 -3.10211 3 7.27076  
0.2 0.627577 -82.8695 -100.683 0.759577 1 -6.90776 0 -2.32167 3 7.27075  
0.3 0.614053 -79.8838 -99.5604 0.774501 1 -6.90776 0 -1.85684 3 7.27071  
0.4 0.603558 -77.6368 -98.7246 0.786802 1 -6.90776 0 -1.52329 3 7.27033  
0.5 0.594756 -75.8116 -98.0612 0.797229 1 -6.90776 0 -1.26217 3 7.22718  
0.6 0.587812 -74.585 -97.7231 0.796094 1 -6.90776 0 -1.06189 3 2.62495  
0.7 0.581339 -73.3975 -97.3646 0.798935 1 -6.90776 0 -0.886703 3 2.48277  
0.8 0.575492 -72.3769 -97.0796 0.800233 1 -6.90776 0 -0.736164 3 2.36899  
0.9 0.570117 -71.4858 -96.85 0.80026 1 -6.90776 0 -0.604621 3 2.27432  
1 0.565106 -70.6981 -96.6634 0.799224 1 -6.90776 0 -0.488206 3 2.19312  
1.1 0.56038 -69.9949 -96.5102 0.797286 1 -6.90776 0 -0.384163 3 2.12185  
1.2 0.555882 -69.3621 -96.3836 0.794574 1 -6.90776 0 -0.290448 3 2.05816  
1.3 0.55157 -68.7888 -96.2784 0.791194 1 -6.90776 0 -0.205508 3 2.0004  
1.4 0.54741 -68.2664 -96.1903 0.787234 1 -6.90776 0 -0.128141 3 1.94744  
1.5 0.543379 -67.7882 -96.1162 0.782768 1 -6.90776 0 -0.0573868 3 1.89843  
1.6 0.539457 -67.3486 -96.0536 0.777857 1 -6.90776 0 0.0075387 3 1.85273  
1.7 0.535628 -66.9432 -96.0006 0.772553 1 -6.90776 0 0.0672738 3 1.80985  
1.8 0.53188 -66.5679 -95.9552 0.766908 1 -6.90776 0 0.122346 3 1.76943  
1.9 0.528205 -66.2199 -95.9164 0.760955 1 -6.90776 0 0.173222 3 1.73114  
2 0.524594 -65.8962 -95.8829 0.754735 1 -6.90776 0 0.220285 3 1.69476  
2.1 0.522423 -59.9719 -92.9973 2.28739 0 -6.90776 -0.730345 0.0745889 3 1.49395  
2.2 0.52196 -59.7531 -93.008 2.29911 0 -6.90776 -0.688227 0.122874 3 1.49064  
2.3 0.521522 -59.5437 -93.0183 2.31036 0 -6.90776 -0.647957 0.169032 3 1.48749  
2.4 0.521106 -59.3425 -93.0281 2.32119 0 -6.90776 -0.609381 0.213211 3 1.48449  
2.5 0.52071 -59.1495 -93.0378 2.3316 0 -6.90776 -0.572362 0.255623 3 1.48162  
2.6 0.520333 -58.9634 -93.0469 2.34166 0 -6.90776 -0.536778 0.296352 3 1.47887  
2.7 0.519972 -58.7841 -93.0558 2.35137 0 -6.90776 -0.502519 0.33556 3 1.47624  
2.8 0.519627 -58.6109 -93.0644 2.36077 0 -6.90776 -0.469492 0.373341 3 1.47372  
2.9 0.519296 -58.4435 -93.0727 2.36987 0 -6.90776 -0.43761 0.409799 3 1.47129  
3 0.518978 -58.2816 -93.0808 2.3787 0 -6.90776 -0.406797 0.445035 3 1.46894  
3.1 0.518673 -58.1247 -93.0886 2.38726 0 -6.90776 -0.376981 0.479123 3 1.46669  
3.2 0.51838 -57.9728 -93.0965 2.39558 0 -6.90776 -0.3481 0.512166 3 1.46451  
3.3 0.518097 -57.8246 -93.1036 2.40367 0 -6.90776 -0.320099 0.544108 3 1.46241  
3.4 0.517824 -57.6811 -93.1108 2.41155 0 -6.90776 -0.292924 0.575153 3 1.46037  
3.5 0.51756 -57.5414 -93.1177 2.41922 0 -6.90776 -0.266528 0.60529 3 1.4584  
3.6 0.517306 -57.4055 -93.1246 2.42669 0 -6.90776 -0.240865 0.634597 3 1.45649  
3.7 0.517059 -57.273 -93.1312 2.43399 0 -6.90776 -0.215897 0.663091 3 1.45464  
3.8 0.516821 -57.1441 -93.1378 2.4411 0 -6.90776 -0.191589 0.690839 3 1.45285  
3.9 0.51659 -57.0185 -93.1444 2.44805 0 -6.90776 -0.167904 0.717903 3 1.4511  
4 0.516366 -56.8952 -93.1502 2.45485 0 -6.90776 -0.144812 0.744189 3 1.4494  
4.1 0.516148 -56.7753 -93.1563 2.46149 0 -6.90776 -0.122281 0.769893 3 1.44775  
4.2 0.515937 -56.6581 -93.1623 2.468 0 -6.90776 -0.100289 0.794976 3 1.44614  
4.3 0.515732 -56.5434 -93.168 2.47436 0 -6.90776 -0.0788083 0.819461 3 1.44458  
4.4 0.515532 -56.4312 -93.1737 2.4806 0 -6.90776 -0.0578148 0.843387 3 1.44305  
4.5 0.515338 -56.3215 -93.1793 2.4867 0 -6.90776 -0.0372889 0.866785 3 1.44156  
4.6 0.515149 -56.2141 -93.1848 2.49269 0 -6.90776 -0.0172091 0.889667 3 1.44011  
4.7 0.514964 -56.0948 -93.1929 2.49869 0 -6.90776 0 0.911554 3 1.43656  
4.8 0.514752 -55.8784 -93.2204 2.50561 0 -6.90776 0 0.929389 3 1.41845  
4.9 0.514494 -55.6613 -93.2474 2.51264 0 -6.90776 0 0.946675 3 1.40085  
5 0.514192 -55.4436 -93.2739 2.51978 0 -6.90776 0 0.963429 3 1.38373  
5.1 0.513848 -55.2252 -93.2999 2.52703 0 -6.90776 0 0.979681 3 1.36708  
5.2 0.513464 -55.006 -93.3253 2.53439 0 -6.90776 0 0.99544 3 1.35088  
5.3 0.513042 -54.786 -93.3503 2.54187 0 -6.90776 0 1.01074 3 1.33512  
5.4 0.512583 -54.5651 -93.3747 2.54945 0 -6.90776 0 1.02558 3 1.31976  
5.5 0.512089 -54.3433 -93.3986 2.55713 0 -6.90776 0 1.03997 3 1.3048  
5.6 0.511562 -54.1207 -93.4219 2.56492 0 -6.90776 0 1.05396 3 1.29023  
5.7 0.511003 -53.8972 -93.4448 2.57281 0 -6.90776 0 1.06753 3 1.27603  
5.8 0.510413 -53.6729 -93.4671 2.5808 0 -6.90776 0 1.08071 3 1.26218  
5.9 0.509793 -53.4477 -93.4888 2.58888 0 -6.90776 0 1.0935 3 1.24867  
6 0.509145 -53.2224 -93.5105 2.59704 0 -6.90776 0 1.10599 3 1.2355  
6.1 0.508471 -52.9947 -93.5305 2.60533 0 -6.90776 0 1.11796 3 1.22264  
6.2 0.50777 -52.7676 -93.5509 2.61365 0 -6.90776 0 1.1297 3 1.21009  
6.3 0.507044 -52.5393 -93.5704 2.62208 0 -6.90776 0 1.14107 3 1.19783  
6.4 0.506294 -52.3103 -93.5894 2.63059 0 -6.90776 0 1.15211 3 1.18586  
6.5 0.505521 -52.081 -93.608 2.63916 0 -6.90776 0 1.16284 3 1.17416  
6.6 0.504726 -51.8511 -93.6259 2.64781 0 -6.90776 0 1.17324 3 1.16273  
6.7 0.503909 -51.6207 -93.6434 2.65652 0 -6.90776 0 1.18335 3 1.15155  
6.8 0.503072 -51.3898 -93.6603 2.66529 0 -6.90776 0 1.19315 3 1.14062  
6.9 0.502215 -51.1586 -93.6767 2.67412 0 -6.90776 0 1.20268 3 1.12993  
7 0.501338 -50.9271 -93.6925 2.68301 0 -6.90776 0 1.21192 3 1.11947  
7.1 0.500444 -50.6954 -93.7079 2.69196 0 -6.90776 0 1.2209 3 1.10924  
7.2 0.499532 -50.4634 -93.7227 2.70095 0 -6.90776 0 1.22959 3 1.09922  
7.3 0.498602 -50.2314 -93.7369 2.70999 0 -6.90776 0 1.23804 3 1.0894  
7.4 0.497657 -49.9993 -93.7507 2.71908 0 -6.90776 0 1.24623 3 1.07979  
7.5 0.496695 -49.7672 -93.764 2.7282 0 -6.90776 0 1.25418 3 1.07037  
7.6 0.495718 -49.5351 -93.7767 2.73737 0 -6.90776 0 1.26189 3 1.06115  
7.7 0.494727 -49.3031 -93.7889 2.74657 0 -6.90776 0 1.26937 3 1.0521  
7.8 0.493721 -49.0712 -93.8007 2.75581 0 -6.90776 0 1.27662 3 1.04323  
7.9 0.492701 -48.8396 -93.8119 2.76508 0 -6.90776 0 1.28365 3 1.03453  
8 0.491669 -48.6082 -93.8227 2.77438 0 -6.90776 0 1.29047 3 1.026  
8.1 0.490623 -48.3771 -93.8329 2.78371 0 -6.90776 0 1.29707 3 1.01763  
8.2 0.489565 -48.1466 -93.843 2.79306 0 -6.90776 0 1.30351 3 1.00942  
8.3 0.488495 -47.9159 -93.8521 2.80244 0 -6.90776 0 1.30969 3 1.00135  
8.4 0.487414 -47.6859 -93.861 2.81184 0 -6.90776 0 1.3157 3 0.993431  
8.5 0.486322 -47.4563 -93.8694 2.82126 0 -6.90776 0 1.32153 3 0.985654  
8.6 0.48522 -47.2272 -93.8774 2.8307 0 -6.90776 0 1.32718 3 0.978014  
8.7 0.484107 -46.9985 -93.8849 2.84017 0 -6.90776 0 1.33266 3 0.970508  
8.8 0.482984 -46.7706 -93.892 2.84964 0 -6.90776 0 1.33796 3 0.963132  
8.9 0.481852 -46.5431 -93.8987 2.85913 0 -6.90776 0 1.3431 3 0.955882  
9 0.48071 -46.3162 -93.905 2.86865 0 -6.90776 0 1.34808 3 0.948754  
9.1 0.47956 -46.0897 -93.9109 2.87818 0 -6.90776 0 1.35291 3 0.941746  
9.2 0.478401 -45.8643 -93.9164 2.8877 0 -6.90776 0 1.35758 3 0.934851  
9.3 0.477234 -45.6392 -93.9215 2.89725 0 -6.90776 0 1.3621 3 0.928068  
9.4 0.47606 -45.4148 -93.9262 2.90682 0 -6.90776 0 1.36649 3 0.921397  
9.5 0.474878 -45.1914 -93.9307 2.91638 0 -6.90776 0 1.37075 3 0.91483  
9.6 0.473688 -44.9681 -93.9346 2.92597 0 -6.90776 0 1.37485 3 0.908367  
9.7 0.472492 -44.7456 -93.9383 2.93557 0 -6.90776 0 1.37883 3 0.902004  
9.8 0.471289 -44.5238 -93.9416 2.94519 0 -6.90776 0 1.38269 3 0.895738  
9.9 0.47008 -44.3031 -93.9446 2.95479 0 -6.90776 0 1.38643 3 0.889569  
10 0.468864 -44.0827 -93.9473 2.96442 0 -6.90776 0 1.39005 3 0.883491  
10.1 0.467643 -43.8631 -93.9496 2.97405 0 -6.90776 0 1.39355 3 0.877504  
10.2 0.466416 -43.6444 -93.9516 2.98369 0 -6.90776 0 1.39695 3 0.871605  
10.3 0.465184 -43.4261 -93.9534 2.99336 0 -6.90776 0 1.40025 3 0.865792  
10.4 0.463946 -43.2088 -93.9548 3.00301 0 -6.90776 0 1.40343 3 0.860062  
10.5 0.462704 -42.9921 -93.956 3.01269 0 -6.90776 0 1.40653 3 0.854414  
10.6 0.461457 -42.7762 -93.957 3.02236 0 -6.90776 0 1.40952 3 0.848846  
10.7 0.460206 -42.5609 -93.9576 3.03206 0 -6.90776 0 1.41242 3 0.843354  
10.8 0.45895 -42.3462 -93.958 3.04177 0 -6.90776 0 1.41524 3 0.837939  
10.9 0.457691 -42.1337 -93.9585 3.05142 0 -6.90776 0 1.41802 3 0.832599  
11 0.456427 -41.9193 -93.9581 3.0612 0 -6.90776 0 1.42061 3 0.827329  
11.1 0.45516 -41.7086 -93.9583 3.07085 0 -6.90776 0 1.42326 3 0.822129  
11.2 0.453889 -41.4948 -93.9572 3.08069 0 -6.90776 0 1.42566 3 0.817  
11.3 0.452615 -41.2838 -93.9565 3.09044 0 -6.90776 0 1.42806 3 0.811936  
11.4 0.451338 -41.0733 -93.9555 3.10021 0 -6.90776 0 1.43041 3 0.80694  
11.5 0.450058 -40.8634 -93.9544 3.11 0 -6.90776 0 1.43268 3 0.802007  
11.6 0.448776 -40.654 -93.953 3.1198 0 -6.90776 0 1.43488 3 0.797138  
11.7 0.44749 -40.4456 -93.9514 3.12959 0 -6.90776 0 1.43701 3 0.792329  
11.8 0.446203 -40.2376 -93.9497 3.13942 0 -6.90776 0 1.43908 3 0.787581  
11.9 0.444913 -40.03 -93.9477 3.14928 0 -6.90776 0 1.44109 3 0.782891  
12 0.443621 -39.8235 -93.9457 3.15912 0 -6.90776 0 1.44306 3 0.778259  
12.1 0.442327 -39.6176 -93.9436 3.16898 0 -6.90776 0 1.44496 3 0.773683  
12.2 0.441031 -39.4118 -93.9411 3.17888 0 -6.90776 0 1.4468 3 0.769162  
12.3 0.439733 -39.206 -93.9386 3.18883 0 -6.90776 0 1.4486 3 0.764695  
12.4 0.438434 -39.0019 -93.9359 3.19873 0 -6.90776 0 1.45035 3 0.760283  
12.5 0.437134 -38.7978 -93.9332 3.20869 0 -6.90776 0 1.45206 3 0.75592  
12.6 0.435832 -38.5947 -93.9302 3.21864 0 -6.90776 0 1.45371 3 0.75161  
12.7 0.434529 -38.3911 -93.9271 3.22866 0 -6.90776 0 1.4553 3 0.747346  
12.8 0.433225 -38.1888 -93.924 3.23867 0 -6.90776 0 1.45688 3 0.743133  
12.9 0.43192 -37.9866 -93.9206 3.24871 0 -6.90776 0 1.45839 3 0.738968  
13 0.430614 -37.7846 -93.9171 3.2588 0 -6.90776 0 1.45987 3 0.73485  
13.1 0.429308 -37.5835 -93.9136 3.26888 0 -6.90776 0 1.46132 3 0.730778  
13.2 0.428001 -37.3823 -93.91 3.27903 0 -6.90776 0 1.46273 3 0.72675  
13.3 0.426693 -37.1821 -93.9063 3.28916 0 -6.90776 0 1.46411 3 0.722766  
13.4 0.425385 -36.9817 -93.9024 3.29936 0 -6.90776 0 1.46545 3 0.718827  
13.5 0.424077 -36.885 -93.9025 3.30274 0 -6.90776 0 1.46715 3 0.714913  
13.6 0.422769 -36.5825 -93.8945 3.31982 0 -6.90776 0 1.46803 3 0.711073  
13.7 0.42146 -36.383 -93.8904 3.33013 0 -6.90776 0 1.46929 3 0.707257  
13.8 0.420152 -36.1842 -93.8863 3.34045 0 -6.90776 0 1.47052 3 0.703483  
13.9 0.418843 -35.9853 -93.8824 3.35085 0 -6.90776 0 1.47176 3 0.699747  
14 0.417535 -35.7877 -93.8798 3.36135 0 -6.90776 0 1.47324 3 0.696051  
14.1 0.416227 -35.5887 -93.8734 3.37167 0 -6.90776 0 1.47403 3 0.692392  
14.2 0.41492 -35.3902 -93.8691 3.3822 0 -6.90776 0 1.47518 3 0.68877  
14.3 0.413613 -35.1929 -93.865 3.39272 0 -6.90776 0 1.47633 3 0.685186  
14.4 0.412306 -34.9962 -93.8559 3.40284 0 -6.90776 0 1.47663 3 0.681639  
14.5 0.411 -34.7969 -93.8556 3.41395 0 -6.90776 0 1.47842 3 0.678124  
14.6 0.409695 -34.5993 -93.8509 3.42463 0 -6.90776 0 1.47944 3 0.674645  
14.7 0.40839 -34.4018 -93.8463 3.43538 0 -6.90776 0 1.48049 3 0.671201  
14.8 0.407086 -34.2045 -93.8416 3.44616 0 -6.90776 0 1.4815 3 0.66779  
14.9 0.405783 -34.0059 -93.837 3.45711 0 -6.90776 0 1.48251 3 0.664413  
15 0.404481 -33.8092 -93.8323 3.46797 0 -6.90776 0 1.4835 3 0.661068  
15.1 0.403179 -33.6127 -93.8275 3.47888 0 -6.90776 0 1.48446 3 0.657754  
15.2 0.401879 -33.4136 -93.8227 3.49003 0 -6.90776 0 1.48543 3 0.654473  
15.3 0.40058 -33.2144 -93.818 3.50126 0 -6.90776 0 1.48639 3 0.651223  
15.4 0.399282 -33.0172 -93.8139 3.51248 0 -6.90776 0 1.48746 3 0.648003  
15.5 0.397986 -32.914 -93.8091 3.51681 0 -6.90776 0 1.48816 3 0.644798  
15.6 0.39669 -32.8869 -93.806 3.51592 0 -6.90776 0 1.48914 3 0.641617  
15.7 0.395396 -32.4219 -93.7987 3.54647 0 -6.90776 0 1.49009 3 0.638519  
15.8 0.394104 -32.2228 -93.7938 3.55801 0 -6.90776 0 1.491 3 0.635415  
15.9 0.392812 -32.0235 -93.7891 3.56964 0 -6.90776 0 1.49193 3 0.632341  
16 0.391522 -31.8233 -93.7842 3.58137 0 -6.90776 0 1.49281 3 0.629294  
16.1 0.390234 -31.8093 -93.7801 3.57943 0 -6.90776 0 1.49346 3 0.626251  
16.2 0.388948 -31.422 -93.7746 3.60514 0 -6.90776 0 1.4946 3 0.623278  
16.3 0.387662 -31.2203 -93.7698 3.61721 0 -6.90776 0 1.49551 3 0.620312  
16.4 0.386379 -31.0184 -93.7652 3.62936 0 -6.90776 0 1.49641 3 0.617371  
16.5 0.385097 -30.8154 -93.7603 3.64166 0 -6.90776 0 1.4973 3 0.614454  
16.6 0.383817 -30.6118 -93.7557 3.65408 0 -6.90776 0 1.4982 3 0.611565  
16.7 0.382539 -30.4074 -93.751 3.66664 0 -6.90776 0 1.49911 3 0.608699  
16.8 0.381263 -30.2022 -93.7464 3.67934 0 -6.90776 0 1.50002 3 0.605858  
16.9 0.379988 -29.9957 -93.7418 3.6922 0 -6.90776 0 1.50092 3 0.603041  
17 0.378715 -29.7888 -93.7372 3.70518 0 -6.90776 0 1.50185 3 0.600249  
17.1 0.377445 -29.5795 -93.7328 3.71843 0 -6.90776 0 1.50279 3 0.597479  
17.2 0.376176 -29.3703 -93.7285 3.73176 0 -6.90776 0 1.50374 3 0.594732  
17.3 0.374909 -29.1607 -93.7241 3.74519 0 -6.90776 0 1.50468 3 0.592009  
17.4 0.373644 -28.9462 -93.7196 3.75907 0 -6.90776 0 1.50562 3 0.589307  
17.5 0.372382 -28.7303 -93.7154 3.77317 0 -6.90776 0 1.5066 3 0.586628  
17.6 0.371121 -28.5167 -93.7114 3.7872 0 -6.90776 0 1.50762 3 0.583971  
17.7 0.369863 -28.3009 -93.7072 3.80148 0 -6.90776 0 1.50862 3 0.581336  
17.8 0.368606 -28.0766 -93.7034 3.81654 0 -6.90776 0 1.50967 3 0.578722  
17.9 0.367352 -28.0387 -93.6969 3.81664 0 -6.90776 0 1.50991 3 0.576114  
18 0.3661 -27.6332 -93.6958 3.84653 0 -6.90776 0 1.51178 3 0.573556  
18.1 0.36485 -27.6147 -93.6897 3.84513 0 -6.90776 0 1.51203 3 0.570986  
18.2 0.363603 -27.1771 -93.6888 3.87799 0 -6.90776 0 1.51402 3 0.568472  
18.3 0.362358 -26.9447 -93.6854 3.89423 0 -6.90776 0 1.51518 3 0.56596  
18.4 0.361115 -26.7089 -93.6822 3.91087 0 -6.90776 0 1.51636 3 0.563467  
18.5 0.359874 -26.4698 -93.6792 3.92793 0 -6.90776 0 1.51762 3 0.560995  
18.6 0.358636 -26.2265 -93.6764 3.94546 0 -6.90776 0 1.51891 3 0.558541  
18.7 0.3574 -25.9787 -93.6738 3.96351 0 -6.90776 0 1.52024 3 0.556106  
18.8 0.356167 -25.7292 -93.6714 3.98185 0 -6.90776 0 1.52161 3 0.55369  
18.9 0.354936 -25.4686 -93.6692 4.00126 0 -6.90776 0 1.52305 3 0.551294  
19 0.353707 -25.2052 -93.6674 4.0211 0 -6.90776 0 1.52457 3 0.548914  
19.1 0.352481 -24.9347 -93.6659 4.04173 0 -6.90776 0 1.52617 3 0.546554  
19.2 0.351258 -24.6587 -93.6651 4.06308 0 -6.90776 0 1.52791 3 0.54421  
19.3 0.350036 -24.6215 -93.6587 4.06345 0 -6.90776 0 1.52811 3 0.541865  
19.4 0.348818 -24.0777 -93.6635 4.10874 0 -6.90776 0 1.53145 3 0.539577  
19.5 0.347602 -23.7696 -93.6637 4.13351 0 -6.90776 0 1.53346 3 0.537286  
19.6 0.346388 -23.4507 -93.6644 4.15951 0 -6.90776 0 1.53561 3 0.535014  
19.7 0.345177 -23.1313 -93.6653 4.18586 0 -6.90776 0 1.53778 3 0.532745  
19.8 0.343968 -23.1176 -93.6578 4.18417 0 -6.90776 0 1.53772 3 0.530499  
19.9 0.342763 -22.3848 -93.6716 4.24942 0 -6.90776 0 1.54329 3 0.528297  
20 0.34156 -21.9907 -93.6763 4.28384 0 -6.90776 0 1.54641 3 0.526093  
            
            
# Log10(k_+ADP^max[ADP]/(k_+ATP^max[ATP]))=-2           
0.001 0.674722 -93.772 -88.751 0.763984 1 -6.11534 -4.77712 -7.8274 3 8.00003  
0.1 0.668838 -92.2549 -98.3704 0.747355 1 -4.60517 0 -3.19265 3 6.46543  
0.2 0.659472 -89.5481 -98.4066 0.742459 1 -4.60517 0 -2.44941 3 6.46537  
0.3 0.651013 -87.2537 -97.8624 0.745472 1 -4.60517 0 -2.00099 3 6.4648  
0.4 0.643765 -85.404 -97.3359 0.748845 1 -4.60517 0 -1.67888 3 3.22427  
0.5 0.637455 -83.8724 -96.8885 0.751896 1 -4.60517 0 -1.42743 3 2.92427  
0.6 0.631861 -82.5894 -96.5271 0.753789 1 -4.60517 0 -1.22189 3 2.71809  
0.7 0.626806 -81.496 -96.2379 0.754528 1 -4.60517 0 -1.04849 3 2.564  
0.8 0.622161 -80.55 -96.0065 0.754222 1 -4.60517 0 -0.898894 3 2.44204  
0.9 0.61783 -79.7212 -95.8209 0.752993 1 -4.60517 0 -0.767654 3 2.34139  
1 0.613743 -78.9874 -95.6716 0.750956 1 -4.60517 0 -0.651022 3 2.2557  
1.1 0.609849 -78.3319 -95.5513 0.748215 1 -4.60517 0 -0.546314 3 2.18096  
1.2 0.606108 -77.742 -95.454 0.744858 1 -4.60517 0 -0.45154 3 2.11459  
1.3 0.60249 -77.2076 -95.3755 0.740965 1 -4.60517 0 -0.365184 3 2.05477  
1.4 0.598973 -76.7209 -95.3119 0.736606 1 -4.60517 0 -0.286076 3 2.00024  
1.5 0.595539 -76.2756 -95.2607 0.731839 1 -4.60517 0 -0.213257 3 1.95008  
1.6 0.592175 -75.8663 -95.2195 0.726718 1 -4.60517 0 -0.145974 3 1.90359  
1.7 0.58887 -75.4888 -95.1864 0.721289 1 -4.60517 0 -0.0836048 3 1.86023  
1.8 0.585617 -75.1395 -95.16 0.715593 1 -4.60517 0 -0.0256245 3 1.81958  
1.9 0.582408 -74.8153 -95.1392 0.709666 1 -4.60517 0 0.0284131 3 1.78132  
2 0.579238 -74.5135 -95.1228 0.703543 1 -4.60517 0 0.0788668 3 1.74516  
2.1 0.576103 -74.2321 -95.1102 0.697246 1 -4.60517 0 0.126081 3 1.71086  
2.2 0.573 -73.9691 -95.1007 0.690806 1 -4.60517 0 0.170322 3 1.67826  
2.3 0.569925 -73.7227 -95.0936 0.684243 1 -4.60517 0 0.21184 3 1.64718  
2.4 0.566877 -73.4915 -95.0885 0.677578 1 -4.60517 0 0.250848 3 1.61749  
2.5 0.563854 -73.2741 -95.0851 0.670827 1 -4.60517 0 0.287535 3 1.58907  
2.6 0.560854 -73.0695 -95.0829 0.664009 1 -4.60517 0 0.322084 3 1.56182  
2.7 0.557877 -72.8767 -95.0819 0.657134 1 -4.60517 0 0.35464 3 1.53565  
2.8 0.55492 -72.6947 -95.0816 0.650217 1 -4.60517 0 0.385348 3 1.51047  
2.9 0.551984 -72.5227 -95.082 0.643269 1 -4.60517 0 0.414331 3 1.48622  
3 0.549067 -72.3598 -95.0829 0.636304 1 -4.60517 0 0.441698 3 1.46284  
3.1 0.546169 -72.2056 -95.084 0.629323 1 -4.60517 0 0.467555 3 1.44026  
3.2 0.544467 -68.448 -92.6042 1.8544 0 -4.60517 -0.107883 0.428922 3 1.63985  
3.3 0.544053 -68.3143 -92.61 1.86091 0 -4.60517 -0.0808217 0.460731 3 1.63727  
3.4 0.543653 -68.1846 -92.6156 1.86725 0 -4.60517 -0.0545535 0.491593 3 1.63477  
3.5 0.543267 -68.0585 -92.6211 1.87341 0 -4.60517 -0.0290335 0.521565 3 1.63235  
3.6 0.542893 -67.9358 -92.6264 1.87942 0 -4.60517 -0.00421944 0.550693 3 1.63  
3.7 0.542508 -67.761 -92.651 1.88287 0 -4.60517 0 0.576755 3 1.61011  
3.8 0.542072 -67.5772 -92.6795 1.88582 0 -4.60517 0 0.60145 3 1.5872  
3.9 0.541586 -67.3956 -92.7078 1.88881 0 -4.60517 0 0.625267 3 1.56498  
4 0.541052 -67.216 -92.7359 1.89183 0 -4.60517 0 0.648278 3 1.54343  
4.1 0.540475 -67.0379 -92.7635 1.8949 0 -4.60517 0 0.670494 3 1.52252  
4.2 0.539855 -66.8613 -92.7909 1.89803 0 -4.60517 0 0.691972 3 1.50223  
4.3 0.539196 -66.6858 -92.8178 1.90121 0 -4.60517 0 0.712745 3 1.48254  
4.4 0.538499 -66.5114 -92.8443 1.90447 0 -4.60517 0 0.732841 3 1.46341  
4.5 0.537766 -66.3377 -92.8703 1.9078 0 -4.60517 0 0.752295 3 1.44484  
4.6 0.537 -66.1647 -92.8959 1.9112 0 -4.60517 0 0.771139 3 1.42679  
4.7 0.536202 -65.992 -92.9208 1.91469 0 -4.60517 0 0.789381 3 1.40924  
4.8 0.535373 -65.8197 -92.9453 1.91827 0 -4.60517 0 0.80707 3 1.39218  
4.9 0.534516 -65.6476 -92.9693 1.92194 0 -4.60517 0 0.824226 3 1.37559  
5 0.533632 -65.4754 -92.9928 1.9257 0 -4.60517 0 0.840859 3 1.35943  
5.1 0.532722 -65.3032 -93.0157 1.92956 0 -4.60517 0 0.857001 3 1.34372  
5.2 0.531788 -65.1309 -93.0382 1.93352 0 -4.60517 0 0.872686 3 1.32841  
5.3 0.53083 -64.9582 -93.06 1.93758 0 -4.60517 0 0.887904 3 1.31349  
5.4 0.529851 -64.7851 -93.0814 1.94175 0 -4.60517 0 0.902689 3 1.29896  
5.5 0.528851 -64.6116 -93.1022 1.94601 0 -4.60517 0 0.917062 3 1.28479  
5.6 0.527831 -64.4376 -93.1226 1.95039 0 -4.60517 0 0.931033 3 1.27097  
5.7 0.526793 -64.2629 -93.1424 1.95487 0 -4.60517 0 0.944616 3 1.25749  
5.8 0.525737 -64.0876 -93.1617 1.95946 0 -4.60517 0 0.95783 3 1.24433  
5.9 0.524664 -63.9116 -93.1806 1.96415 0 -4.60517 0 0.970694 3 1.23149  
6 0.523575 -63.7347 -93.199 1.96896 0 -4.60517 0 0.983198 3 1.21894  
6.1 0.522472 -63.5571 -93.217 1.97387 0 -4.60517 0 0.995392 3 1.20669  
6.2 0.521353 -63.3786 -93.2344 1.97888 0 -4.60517 0 1.00725 3 1.19472  
6.3 0.520221 -63.1991 -93.2513 1.98401 0 -4.60517 0 1.01879 3 1.18301  
6.4 0.519077 -63.0187 -93.2678 1.98923 0 -4.60517 0 1.03004 3 1.17156  
6.5 0.517919 -62.8374 -93.284 1.99457 0 -4.60517 0 1.041 3 1.16037  
6.6 0.516751 -62.6551 -93.2996 2 0 -4.60517 0 1.05169 3 1.14942  
6.7 0.515571 -62.4719 -93.3149 2.00554 0 -4.60517 0 1.06211 3 1.1387  
6.8 0.514381 -62.2878 -93.3298 2.01117 0 -4.60517 0 1.07227 3 1.1282  
6.9 0.51318 -62.1026 -93.3442 2.0169 0 -4.60517 0 1.08215 3 1.11793  
7 0.511971 -61.9163 -93.3582 2.02273 0 -4.60517 0 1.0918 3 1.10786  
7.1 0.510752 -61.7292 -93.3719 2.02865 0 -4.60517 0 1.10122 3 1.098  
7.2 0.509525 -61.541 -93.3852 2.03466 0 -4.60517 0 1.1104 3 1.08834  
7.3 0.508289 -61.3518 -93.3981 2.04077 0 -4.60517 0 1.11935 3 1.07887  
7.4 0.507046 -61.1618 -93.4106 2.04696 0 -4.60517 0 1.12809 3 1.06958  
7.5 0.505796 -60.9708 -93.4228 2.05323 0 -4.60517 0 1.13661 3 1.06048  
7.6 0.504538 -60.7795 -93.4349 2.05957 0 -4.60517 0 1.14498 3 1.05155  
7.7 0.503274 -60.586 -93.4459 2.06603 0 -4.60517 0 1.15302 3 1.04278  
7.8 0.502004 -60.3922 -93.457 2.07255 0 -4.60517 0 1.16094 3 1.03419  
7.9 0.500728 -60.1977 -93.4677 2.07914 0 -4.60517 0 1.16865 3 1.02574  
8 0.499446 -60.0023 -93.4782 2.08581 0 -4.60517 0 1.1762 3 1.01746  
8.1 0.498159 -59.8061 -93.4882 2.09255 0 -4.60517 0 1.18354 3 1.00932  
8.2 0.496866 -59.6091 -93.4979 2.09936 0 -4.60517 0 1.1907 3 1.00133  
8.3 0.495569 -59.4114 -93.5073 2.10623 0 -4.60517 0 1.1977 3 0.99348  
8.4 0.494267 -59.2131 -93.5164 2.11317 0 -4.60517 0 1.20453 3 0.985767  
8.5 0.492961 -59.014 -93.5251 2.12017 0 -4.60517 0 1.21118 3 0.978187  
8.6 0.491651 -58.8143 -93.5335 2.12723 0 -4.60517 0 1.21767 3 0.970737  
8.7 0.490337 -58.6142 -93.5417 2.13434 0 -4.60517 0 1.22401 3 0.963413  
8.8 0.489019 -58.4133 -93.5495 2.14152 0 -4.60517 0 1.23019 3 0.95621  
8.9 0.487697 -58.212 -93.557 2.14875 0 -4.60517 0 1.23623 3 0.949128  
9 0.486373 -58.0101 -93.5641 2.15603 0 -4.60517 0 1.2421 3 0.942161  
9.1 0.485045 -57.8079 -93.571 2.16335 0 -4.60517 0 1.24783 3 0.935307  
9.2 0.483714 -57.6051 -93.5776 2.17073 0 -4.60517 0 1.25342 3 0.928563  
9.3 0.48238 -57.402 -93.5839 2.17815 0 -4.60517 0 1.25887 3 0.921926  
9.4 0.481044 -57.1987 -93.5899 2.18561 0 -4.60517 0 1.26419 3 0.915391  
9.5 0.479705 -56.9948 -93.5956 2.19312 0 -4.60517 0 1.26936 3 0.908961  
9.6 0.478364 -56.7908 -93.601 2.20067 0 -4.60517 0 1.27441 3 0.902628  
9.7 0.477021 -56.5865 -93.6061 2.20825 0 -4.60517 0 1.27934 3 0.896392  
9.8 0.475676 -56.3821 -93.611 2.21587 0 -4.60517 0 1.28414 3 0.890248  
9.9 0.474329 -56.1773 -93.6156 2.22354 0 -4.60517 0 1.28882 3 0.884198  
10 0.47298 -55.9725 -93.6199 2.23122 0 -4.60517 0 1.29338 3 0.878236  
10.1 0.471629 -55.7675 -93.624 2.23895 0 -4.60517 0 1.29782 3 0.872361  
10.2 0.470277 -55.5624 -93.6278 2.24671 0 -4.60517 0 1.30215 3 0.866571  
10.3 0.468923 -55.3572 -93.6313 2.2545 0 -4.60517 0 1.30636 3 0.860864  
10.4 0.467569 -55.1518 -93.6346 2.26232 0 -4.60517 0 1.31047 3 0.855238  
10.5 0.466212 -54.9466 -93.6376 2.27017 0 -4.60517 0 1.31447 3 0.849691  
10.6 0.464855 -54.7412 -93.6404 2.27805 0 -4.60517 0 1.31838 3 0.84422  
10.7 0.463497 -54.536 -93.6429 2.28594 0 -4.60517 0 1.32217 3 0.838824  
10.8 0.462138 -54.3309 -93.6454 2.29387 0 -4.60517 0 1.32588 3 0.833502  
10.9 0.460779 -54.1254 -93.6472 2.30183 0 -4.60517 0 1.32946 3 0.828252  
11 0.459418 -53.9203 -93.6492 2.3098 0 -4.60517 0 1.33298 3 0.823072  
11.1 0.458057 -53.7151 -93.6508 2.31781 0 -4.60517 0 1.33639 3 0.81796  
11.2 0.456696 -53.5101 -93.6521 2.32584 0 -4.60517 0 1.33972 3 0.812916  
11.3 0.455334 -53.3054 -93.6533 2.33387 0 -4.60517 0 1.34296 3 0.807936  
11.4 0.453972 -53.1005 -93.6543 2.34195 0 -4.60517 0 1.34611 3 0.80302  
11.5 0.452609 -52.8959 -93.655 2.35004 0 -4.60517 0 1.34919 3 0.798167  
11.6 0.451247 -52.6915 -93.6555 2.35814 0 -4.60517 0 1.35217 3 0.793375  
11.7 0.449884 -52.487 -93.6559 2.36629 0 -4.60517 0 1.35509 3 0.788642  
11.8 0.448521 -52.283 -93.6561 2.37443 0 -4.60517 0 1.35792 3 0.783968  
11.9 0.447159 -52.079 -93.656 2.38261 0 -4.60517 0 1.36068 3 0.779352  
12 0.445796 -51.8752 -93.6557 2.3908 0 -4.60517 0 1.36336 3 0.774791  
12.1 0.444434 -51.6717 -93.6553 2.399 0 -4.60517 0 1.36597 3 0.770285  
12.2 0.443072 -51.4682 -93.6547 2.40724 0 -4.60517 0 1.36852 3 0.765831  
12.3 0.441711 -51.265 -93.654 2.41549 0 -4.60517 0 1.37101 3 0.761434  
12.4 0.44035 -51.0624 -93.6531 2.42374 0 -4.60517 0 1.37343 3 0.757086  
12.5 0.438989 -50.8592 -93.6519 2.43205 0 -4.60517 0 1.37576 3 0.752788  
12.6 0.437629 -50.6562 -93.6505 2.44038 0 -4.60517 0 1.37804 3 0.74854  
12.7 0.43627 -50.4541 -93.6492 2.4487 0 -4.60517 0 1.38029 3 0.74434  
12.8 0.434911 -50.2515 -93.6476 2.45707 0 -4.60517 0 1.38245 3 0.740187  
12.9 0.433554 -50.0497 -93.6458 2.46543 0 -4.60517 0 1.38455 3 0.736081  
13 0.432197 -49.8479 -93.6439 2.47382 0 -4.60517 0 1.3866 3 0.732021  
13.1 0.430841 -49.6464 -93.6419 2.48223 0 -4.60517 0 1.38862 3 0.728006  
13.2 0.429486 -49.445 -93.6397 2.49066 0 -4.60517 0 1.39055 3 0.724034  
13.3 0.428131 -49.2443 -93.6375 2.49909 0 -4.60517 0 1.39247 3 0.720105  
13.4 0.426778 -49.0423 -93.635 2.50762 0 -4.60517 0 1.39431 3 0.716218  
13.5 0.425426 -48.8417 -93.6323 2.5161 0 -4.60517 0 1.3961 3 0.712373  
13.6 0.424076 -48.6408 -93.6297 2.52464 0 -4.60517 0 1.39786 3 0.708569  
13.7 0.422726 -48.4404 -93.6269 2.53318 0 -4.60517 0 1.39956 3 0.704803  
13.8 0.421378 -48.2399 -93.624 2.54176 0 -4.60517 0 1.40124 3 0.701078  
13.9 0.420031 -48.0398 -93.6209 2.55035 0 -4.60517 0 1.40285 3 0.697391  
14 0.418685 -47.8396 -93.6177 2.55897 0 -4.60517 0 1.40442 3 0.693742  
14.1 0.41734 -47.6397 -93.6145 2.56762 0 -4.60517 0 1.40598 3 0.69013  
14.2 0.415998 -47.4398 -93.6111 2.5763 0 -4.60517 0 1.40748 3 0.686555  
14.3 0.414656 -47.2398 -93.6076 2.58502 0 -4.60517 0 1.40894 3 0.683014  
14.4 0.413316 -47.0405 -93.6041 2.59373 0 -4.60517 0 1.41037 3 0.679509  
14.5 0.411978 -46.8411 -93.6005 2.60249 0 -4.60517 0 1.41177 3 0.676038  
14.6 0.410642 -46.6416 -93.5967 2.61128 0 -4.60517 0 1.41313 3 0.672603  
14.7 0.409307 -46.4422 -93.5929 2.6201 0 -4.60517 0 1.41445 3 0.669199  
14.8 0.407973 -46.243 -93.589 2.62894 0 -4.60517 0 1.41574 3 0.665828  
14.9 0.406642 -46.0438 -93.5849 2.63782 0 -4.60517 0 1.41699 3 0.662491  
15 0.405312 -45.8445 -93.581 2.64675 0 -4.60517 0 1.41826 3 0.659186  
15.1 0.403984 -45.6454 -93.5768 2.65569 0 -4.60517 0 1.41945 3 0.655909  
15.2 0.402658 -45.4457 -93.5725 2.66471 0 -4.60517 0 1.42061 3 0.652664  
15.3 0.401334 -45.2468 -93.5682 2.67371 0 -4.60517 0 1.42175 3 0.649449  
15.4 0.400011 -45.0468 -93.5636 2.6828 0 -4.60517 0 1.42284 3 0.646265  
15.5 0.398691 -44.8483 -93.5595 2.69187 0 -4.60517 0 1.42398 3 0.643109  
15.6 0.397372 -44.6493 -93.5552 2.701 0 -4.60517 0 1.42508 3 0.639983  
15.7 0.396056 -44.4495 -93.5505 2.71021 0 -4.60517 0 1.42611 3 0.636884  
15.8 0.394742 -44.2507 -93.545 2.71932 0 -4.60517 0 1.42697 3 0.633812  
15.9 0.393429 -44.0502 -93.5414 2.72872 0 -4.60517 0 1.42815 3 0.63077  
16 0.392119 -43.8504 -93.5366 2.73803 0 -4.60517 0 1.42912 3 0.627753  
16.1 0.390811 -43.6535 -93.5287 2.74697 0 -4.60517 0 1.42956 3 0.624762  
16.2 0.389505 -43.4493 -93.5272 2.75688 0 -4.60517 0 1.43105 3 0.621799  
16.3 0.388201 -43.25 -93.5223 2.76628 0 -4.60517 0 1.43197 3 0.618863  
16.4 0.386899 -43.0505 -93.5171 2.7757 0 -4.60517 0 1.4328 3 0.615949  
16.5 0.3856 -42.8482 -93.5126 2.78542 0 -4.60517 0 1.43378 3 0.613062  
16.6 0.384303 -42.6458 -93.5079 2.79514 0 -4.60517 0 1.43469 3 0.6102  
16.7 0.383008 -42.4452 -93.5028 2.80478 0 -4.60517 0 1.43553 3 0.60736  
16.8 0.381715 -42.2433 -93.4978 2.81454 0 -4.60517 0 1.43638 3 0.604545  
16.9 0.380425 -42.041 -93.4928 2.82438 0 -4.60517 0 1.43721 3 0.601754  
17 0.379137 -41.8383 -93.4878 2.83428 0 -4.60517 0 1.43805 3 0.598987  
17.1 0.377852 -41.6349 -93.4828 2.84427 0 -4.60517 0 1.43886 3 0.596242  
17.2 0.376568 -41.5291 -93.4787 2.84806 0 -4.60517 0 1.43967 3 0.593508  
17.3 0.375287 -41.2269 -93.4726 2.86445 0 -4.60517 0 1.44045 3 0.590819  
17.4 0.374009 -41.022 -93.4675 2.87466 0 -4.60517 0 1.44122 3 0.588141  
17.5 0.372733 -40.8163 -93.4624 2.88497 0 -4.60517 0 1.44201 3 0.585484  
17.6 0.37146 -40.6103 -93.4574 2.89535 0 -4.60517 0 1.44278 3 0.582849  
17.7 0.370189 -40.4033 -93.4523 2.90583 0 -4.60517 0 1.44353 3 0.580235  
17.8 0.36892 -40.1955 -93.4471 2.91641 0 -4.60517 0 1.44427 3 0.577641  
17.9 0.367654 -39.9871 -93.442 2.92708 0 -4.60517 0 1.44503 3 0.575069  
18 0.366391 -39.7779 -93.4369 2.93785 0 -4.60517 0 1.44576 3 0.572516  
18.1 0.36513 -39.5674 -93.4318 2.94876 0 -4.60517 0 1.4465 3 0.569983  
18.2 0.363872 -39.3562 -93.4267 2.95976 0 -4.60517 0 1.44723 3 0.56747  
18.3 0.362616 -39.1445 -93.4216 2.97085 0 -4.60517 0 1.44797 3 0.564977  
18.4 0.361363 -38.9302 -93.4165 2.98215 0 -4.60517 0 1.44869 3 0.562502  
18.5 0.360112 -38.9097 -93.4117 2.98061 0 -4.60517 0 1.44915 3 0.560028  
18.6 0.358864 -38.4997 -93.4064 3.00505 0 -4.60517 0 1.45014 3 0.55761  
18.7 0.357619 -38.2818 -93.4014 3.01676 0 -4.60517 0 1.45086 3 0.555192  
18.8 0.356376 -38.0627 -93.3964 3.02861 0 -4.60517 0 1.4516 3 0.552791  
18.9 0.355136 -37.842 -93.3915 3.04062 0 -4.60517 0 1.45233 3 0.550409  
19 0.353899 -37.6183 -93.3866 3.05293 0 -4.60517 0 1.45312 3 0.548042  
19.1 0.352664 -37.5741 -93.3813 3.05299 0 -4.60517 0 1.45345 3 0.545682  
19.2 0.351432 -37.1689 -93.3769 3.07778 0 -4.60517 0 1.45456 3 0.543368  
19.3 0.350203 -36.9398 -93.3721 3.09061 0 -4.60517 0 1.45531 3 0.541055  
19.4 0.348977 -36.7102 -93.3674 3.10354 0 -4.60517 0 1.45607 3 0.53876  
19.5 0.347753 -36.4772 -93.3626 3.11677 0 -4.60517 0 1.45683 3 0.536483  
19.6 0.346532 -36.2414 -93.3581 3.13028 0 -4.60517 0 1.45763 3 0.534219  
19.7 0.345313 -36.0026 -93.3535 3.14406 0 -4.60517 0 1.45842 3 0.531974  
19.8 0.344098 -35.7629 -93.349 3.15798 0 -4.60517 0 1.45921 3 0.529743  
19.9 0.342885 -35.5155 -93.3448 3.17254 0 -4.60517 0 1.46007 3 0.527529  
20 0.341675 -35.2666 -93.3404 3.18726 0 -4.60517 0 1.4609 3 0.525331  
            
            
# Log10(k_+ADP^max[ADP]/(k_+ATP^max[ATP]))=-1           
0.001 0.674722 -93.772 -88.751 0.763984 1 -6.11534 -4.77712 -7.8274 3 8.00003  
0.1 0.674465 -93.6478 -91.2582 0.761041 1 -2.30259 -0.129105 -3.21952 3 6.53844  
0.2 0.673204 -92.8366 -93.2544 0.758826 1 -2.30259 0 -2.51212 3 6.53845  
0.3 0.670956 -91.8171 -93.9626 0.756536 1 -2.30259 0 -2.08842 3 6.53826  
0.4 0.66818 -90.7899 -94.2058 0.754295 1 -2.30259 0 -1.78225 3 3.58441  
0.5 0.66517 -89.8197 -94.2599 0.751994 1 -2.30259 0 -1.54181 3 3.17665  
0.6 0.662091 -88.93 -94.2387 0.749554 1 -2.30259 0 -1.34393 3 2.91506  
0.7 0.659022 -88.1224 -94.1905 0.746936 1 -2.30259 0 -1.17603 3 2.72683  
0.8 0.655995 -87.3912 -94.1367 0.744089 1 -2.30259 0 -1.03043 3 2.58165  
0.9 0.653018 -86.7285 -94.0865 0.740976 1 -2.30259 0 -0.90211 3 2.46423  
1 0.650092 -86.1263 -94.0434 0.737575 1 -2.30259 0 -0.787575 3 2.36588  
1.1 0.647209 -85.5774 -94.0086 0.73388 1 -2.30259 0 -0.684333 3 2.28131  
1.2 0.644365 -85.0752 -93.9818 0.7299 1 -2.30259 0 -0.590504 3 2.20711  
1.3 0.641552 -84.6143 -93.9625 0.725647 1 -2.30259 0 -0.504661 3 2.14096  
1.4 0.638766 -84.1898 -93.9497 0.721142 1 -2.30259 0 -0.42568 3 2.08123  
1.5 0.636002 -83.7976 -93.9426 0.716407 1 -2.30259 0 -0.352669 3 2.02677  
1.6 0.633257 -83.4343 -93.9402 0.711463 1 -2.30259 0 -0.284902 3 1.97667  
1.7 0.630526 -83.0968 -93.9419 0.706332 1 -2.30259 0 -0.22178 3 1.93026  
1.8 0.627809 -82.7824 -93.9469 0.701041 1 -2.30259 0 -0.162818 3 1.88706  
1.9 0.625102 -82.4889 -93.9547 0.695605 1 -2.30259 0 -0.10757 3 1.84661  
2 0.622405 -82.2142 -93.9646 0.690047 1 -2.30259 0 -0.0557013 3 1.8086  
2.1 0.619717 -81.9566 -93.9763 0.684385 1 -2.30259 0 -0.00689366 3 1.77274  
2.2 0.617037 -81.7146 -93.9895 0.678635 1 -2.30259 0 0.0391169 3 1.73881  
2.3 0.614364 -81.4868 -94.0037 0.672814 1 -2.30259 0 0.0825678 3 1.70662  
2.4 0.611698 -81.2719 -94.0187 0.666935 1 -2.30259 0 0.123651 3 1.67599  
2.5 0.609039 -81.069 -94.0344 0.661011 1 -2.30259 0 0.162565 3 1.64679  
2.6 0.606386 -80.877 -94.0504 0.655053 1 -2.30259 0 0.199453 3 1.6189  
2.7 0.603739 -80.6951 -94.0666 0.649075 1 -2.30259 0 0.234475 3 1.59221  
2.8 0.601099 -80.5225 -94.0829 0.643084 1 -2.30259 0 0.267747 3 1.56662  
2.9 0.598466 -80.3586 -94.0993 0.637088 1 -2.30259 0 0.299405 3 1.54205  
3 0.595838 -80.2026 -94.1155 0.631098 1 -2.30259 0 0.329529 3 1.51843  
3.1 0.593218 -80.0541 -94.1315 0.625119 1 -2.30259 0 0.358242 3 1.49569  
3.2 0.590604 -79.9124 -94.1473 0.619158 1 -2.30259 0 0.385611 3 1.47377  
3.3 0.587997 -79.7771 -94.1627 0.613221 1 -2.30259 0 0.411722 3 1.45263  
3.4 0.585397 -79.6479 -94.1778 0.607312 1 -2.30259 0 0.436661 3 1.4322  
3.5 0.582804 -79.5241 -94.1925 0.601438 1 -2.30259 0 0.460479 3 1.41245  
3.6 0.580218 -79.4057 -94.2068 0.595601 1 -2.30259 0 0.483255 3 1.39333  
3.7 0.57764 -79.2921 -94.2207 0.589806 1 -2.30259 0 0.505033 3 1.37482  
3.8 0.575069 -79.183 -94.234 0.584056 1 -2.30259 0 0.525871 3 1.35687  
3.9 0.572506 -79.0783 -94.247 0.578354 1 -2.30259 0 0.545827 3 1.33945  
4 0.569951 -78.9776 -94.2594 0.572703 1 -2.30259 0 0.56494 3 1.32255  
4.1 0.567404 -78.8807 -94.2714 0.567104 1 -2.30259 0 0.583256 3 1.30612  
4.2 0.565616 -75.872 -92.6341 1.39707 0 -2.30259 0 0.592497 3 1.45243  
4.3 0.564277 -75.7206 -92.6583 1.39864 0 -2.30259 0 0.613065 3 1.43439  
4.4 0.562921 -75.5708 -92.6821 1.40025 0 -2.30259 0 0.632972 3 1.41687  
4.5 0.56155 -75.4224 -92.7053 1.40189 0 -2.30259 0 0.652249 3 1.39983  
4.6 0.560165 -75.2752 -92.7281 1.40357 0 -2.30259 0 0.670926 3 1.38327  
4.7 0.558766 -75.1291 -92.7503 1.40529 0 -2.30259 0 0.689029 3 1.36716  
4.8 0.557355 -74.984 -92.7722 1.40706 0 -2.30259 0 0.706604 3 1.35148  
4.9 0.555932 -74.8397 -92.7936 1.40888 0 -2.30259 0 0.723654 3 1.33621  
5 0.554498 -74.6961 -92.8144 1.41075 0 -2.30259 0 0.740191 3 1.32135  
5.1 0.553054 -74.5532 -92.8348 1.41268 0 -2.30259 0 0.756264 3 1.30687  
5.2 0.5516 -74.4107 -92.8546 1.41466 0 -2.30259 0 0.771863 3 1.29275  
5.3 0.550138 -74.2686 -92.8739 1.41671 0 -2.30259 0 0.787025 3 1.27899  
5.4 0.548668 -74.1269 -92.8928 1.41883 0 -2.30259 0 0.801768 3 1.26556  
5.5 0.54719 -73.9855 -92.9112 1.421 0 -2.30259 0 0.8161 3 1.25247  
5.6 0.545705 -73.8442 -92.9292 1.42325 0 -2.30259 0 0.830044 3 1.23968  
5.7 0.544214 -73.7029 -92.9466 1.42556 0 -2.30259 0 0.843612 3 1.22719  
5.8 0.542718 -73.5617 -92.9636 1.42795 0 -2.30259 0 0.856817 3 1.215  
5.9 0.541215 -73.4204 -92.9802 1.43041 0 -2.30259 0 0.869677 3 1.20308  
6 0.539708 -73.2791 -92.9963 1.43294 0 -2.30259 0 0.882216 3 1.19143  
6.1 0.538197 -73.1375 -93.012 1.43555 0 -2.30259 0 0.894416 3 1.18004  
6.2 0.536681 -72.9955 -93.0271 1.43823 0 -2.30259 0 0.906295 3 1.16891  
6.3 0.535162 -72.8533 -93.0419 1.441 0 -2.30259 0 0.917881 3 1.15801  
6.4 0.533639 -72.7108 -93.0563 1.44384 0 -2.30259 0 0.929183 3 1.14734  
6.5 0.532113 -72.5679 -93.0702 1.44676 0 -2.30259 0 0.940204 3 1.1369  
6.6 0.530585 -72.4246 -93.0838 1.44976 0 -2.30259 0 0.950959 3 1.12667  
6.7 0.529055 -72.2807 -93.097 1.45284 0 -2.30259 0 0.961454 3 1.11665  
6.8 0.527522 -72.1366 -93.11 1.456 0 -2.30259 0 0.971721 3 1.10683  
6.9 0.525987 -71.9914 -93.1223 1.45925 0 -2.30259 0 0.981695 3 1.09721  
7 0.524451 -71.8459 -93.1344 1.46258 0 -2.30259 0 0.991462 3 1.08778  
7.1 0.522914 -71.6997 -93.1461 1.46599 0 -2.30259 0 1.001 3 1.07853  
7.2 0.521375 -71.5528 -93.1575 1.46948 0 -2.30259 0 1.01031 3 1.06946  
7.3 0.519836 -71.4062 -93.1694 1.47304 0 -2.30259 0 1.01955 3 1.06056  
7.4 0.518297 -71.2568 -93.1792 1.47671 0 -2.30259 0 1.02832 3 1.05182  
7.5 0.516757 -71.1077 -93.1895 1.48045 0 -2.30259 0 1.037 3 1.04325  
7.6 0.515216 -70.9579 -93.1996 1.48427 0 -2.30259 0 1.04552 3 1.03483  
7.7 0.513676 -70.8073 -93.2094 1.48818 0 -2.30259 0 1.05384 3 1.02656  
7.8 0.512136 -70.6558 -93.2189 1.49216 0 -2.30259 0 1.06197 3 1.01844  
7.9 0.510596 -70.5034 -93.2281 1.49623 0 -2.30259 0 1.06993 3 1.01046  
8 0.509056 -70.3503 -93.237 1.50037 0 -2.30259 0 1.07771 3 1.00262  
8.1 0.507517 -70.1962 -93.2456 1.5046 0 -2.30259 0 1.08534 3 0.994911  
8.2 0.505979 -70.0412 -93.2539 1.50891 0 -2.30259 0 1.09278 3 0.987334  
8.3 0.504442 -69.8854 -93.262 1.5133 0 -2.30259 0 1.10009 3 0.979885  
8.4 0.502906 -69.7287 -93.2699 1.51776 0 -2.30259 0 1.10724 3 0.972559  
8.5 0.501371 -69.571 -93.2774 1.5223 0 -2.30259 0 1.11422 3 0.965353  
8.6 0.499837 -69.4124 -93.2846 1.52692 0 -2.30259 0 1.12107 3 0.958263  
8.7 0.498304 -69.2531 -93.2919 1.53162 0 -2.30259 0 1.12781 3 0.951287  
8.8 0.496773 -69.0924 -93.2985 1.53639 0 -2.30259 0 1.13434 3 0.944421  
8.9 0.495244 -68.931 -93.3051 1.54124 0 -2.30259 0 1.14077 3 0.937663  
9 0.493716 -68.7688 -93.3114 1.54615 0 -2.30259 0 1.14707 3 0.931009  
9.1 0.492189 -68.6054 -93.3176 1.55114 0 -2.30259 0 1.15324 3 0.924457  
9.2 0.490665 -68.4413 -93.3234 1.5562 0 -2.30259 0 1.15928 3 0.918005  
9.3 0.489142 -68.2762 -93.3291 1.56134 0 -2.30259 0 1.1652 3 0.91165  
9.4 0.487622 -68.1102 -93.3346 1.56654 0 -2.30259 0 1.17101 3 0.90539  
9.5 0.486103 -67.9434 -93.3398 1.5718 0 -2.30259 0 1.17669 3 0.89922  
9.6 0.484586 -67.7756 -93.3449 1.57714 0 -2.30259 0 1.18226 3 0.893142  
9.7 0.483072 -67.6068 -93.3497 1.58254 0 -2.30259 0 1.18772 3 0.887151  
9.8 0.481559 -67.4379 -93.3546 1.58798 0 -2.30259 0 1.1931 3 0.881246  
9.9 0.480049 -67.2668 -93.3588 1.59353 0 -2.30259 0 1.1983 3 0.875424  
10 0.478541 -67.0955 -93.3631 1.59912 0 -2.30259 0 1.20343 3 0.869684  
10.1 0.477036 -66.9233 -93.3671 1.60477 0 -2.30259 0 1.20846 3 0.864024  
10.2 0.475532 -66.7502 -93.3709 1.61048 0 -2.30259 0 1.21337 3 0.858442  
10.3 0.474032 -66.5766 -93.3747 1.61625 0 -2.30259 0 1.21822 3 0.852936  
10.4 0.472533 -66.4023 -93.3783 1.62206 0 -2.30259 0 1.22296 3 0.847504  
10.5 0.471037 -66.2265 -93.3815 1.62796 0 -2.30259 0 1.22758 3 0.842145  
10.6 0.469544 -66.0503 -93.3847 1.6339 0 -2.30259 0 1.23212 3 0.836856  
10.7 0.468053 -65.8732 -93.3876 1.6399 0 -2.30259 0 1.23656 3 0.831639  
10.8 0.466564 -65.6959 -93.3905 1.64593 0 -2.30259 0 1.24095 3 0.826487  
10.9 0.465078 -65.5172 -93.393 1.65204 0 -2.30259 0 1.2452 3 0.821403  
11 0.463595 -65.338 -93.3954 1.65818 0 -2.30259 0 1.24937 3 0.816384  
11.1 0.462114 -65.1581 -93.3977 1.66438 0 -2.30259 0 1.25347 3 0.811429  
11.2 0.460637 -64.9776 -93.3998 1.67063 0 -2.30259 0 1.25748 3 0.806535  
11.3 0.459161 -64.7964 -93.4018 1.67693 0 -2.30259 0 1.26141 3 0.801703  
11.4 0.457689 -64.6145 -93.4036 1.68327 0 -2.30259 0 1.26526 3 0.79693  
11.5 0.456219 -64.4321 -93.4052 1.68966 0 -2.30259 0 1.26903 3 0.792216  
11.6 0.454752 -64.2494 -93.4067 1.69608 0 -2.30259 0 1.27274 3 0.787558  
11.7 0.453287 -64.0654 -93.4079 1.70256 0 -2.30259 0 1.27633 3 0.782958  
11.8 0.451825 -63.8809 -93.409 1.70909 0 -2.30259 0 1.27986 3 0.778413  
11.9 0.450366 -63.6959 -93.41 1.71566 0 -2.30259 0 1.28332 3 0.77392  
12 0.44891 -63.5111 -93.4109 1.72224 0 -2.30259 0 1.28672 3 0.76948  
12.1 0.447457 -63.325 -93.4116 1.7289 0 -2.30259 0 1.29004 3 0.765093  
12.2 0.446006 -63.1386 -93.4122 1.73558 0 -2.30259 0 1.29329 3 0.760755  
12.3 0.444558 -62.9515 -93.4125 1.74231 0 -2.30259 0 1.29647 3 0.756467  
12.4 0.443113 -62.765 -93.4129 1.74904 0 -2.30259 0 1.29961 3 0.752227  
12.5 0.441671 -62.5766 -93.4129 1.75585 0 -2.30259 0 1.30263 3 0.748036  
12.6 0.440232 -62.3882 -93.4129 1.7627 0 -2.30259 0 1.3056 3 0.743892  
12.7 0.438795 -62.199 -93.4127 1.76959 0 -2.30259 0 1.30851 3 0.739793  
12.8 0.437362 -62.0106 -93.4124 1.77646 0 -2.30259 0 1.31138 3 0.735739  
12.9 0.435931 -61.8208 -93.412 1.78342 0 -2.30259 0 1.31417 3 0.731729  
13 0.434503 -61.6305 -93.4114 1.79041 0 -2.30259 0 1.31689 3 0.727763  
13.1 0.433078 -61.4401 -93.4107 1.79743 0 -2.30259 0 1.31956 3 0.723839  
13.2 0.431655 -61.2492 -93.4098 1.80448 0 -2.30259 0 1.32217 3 0.719956  
13.3 0.430236 -61.0584 -93.4089 1.81155 0 -2.30259 0 1.32473 3 0.716115  
13.4 0.42882 -60.8674 -93.4079 1.81864 0 -2.30259 0 1.32724 3 0.712314  
13.5 0.427406 -60.6754 -93.4067 1.8258 0 -2.30259 0 1.32968 3 0.708553  
13.6 0.425996 -60.4834 -93.4053 1.83298 0 -2.30259 0 1.33208 3 0.70483  
13.7 0.424588 -60.2908 -93.4038 1.84019 0 -2.30259 0 1.33439 3 0.701145  
13.8 0.423183 -60.0978 -93.4023 1.84745 0 -2.30259 0 1.33669 3 0.697497  
13.9 0.421781 -59.9046 -93.4006 1.85473 0 -2.30259 0 1.33892 3 0.693886  
14 0.420382 -59.7113 -93.3987 1.86203 0 -2.30259 0 1.3411 3 0.690311  
14.1 0.418986 -59.5176 -93.3968 1.86937 0 -2.30259 0 1.34323 3 0.686772  
14.2 0.417593 -59.3237 -93.3948 1.87674 0 -2.30259 0 1.34532 3 0.683268  
14.3 0.416202 -59.1296 -93.3927 1.88413 0 -2.30259 0 1.34737 3 0.679798  
14.4 0.414815 -58.9348 -93.3905 1.89158 0 -2.30259 0 1.34936 3 0.676361  
14.5 0.413431 -58.7401 -93.3882 1.89905 0 -2.30259 0 1.35132 3 0.672957  
14.6 0.412049 -58.5449 -93.3857 1.90655 0 -2.30259 0 1.35321 3 0.669586  
14.7 0.410671 -58.3495 -93.3832 1.91407 0 -2.30259 0 1.35508 3 0.666246  
14.8 0.409295 -58.1542 -93.3805 1.92162 0 -2.30259 0 1.35689 3 0.662939  
14.9 0.407922 -57.958 -93.3778 1.92923 0 -2.30259 0 1.35869 3 0.659662  
15 0.406553 -57.7611 -93.3749 1.93689 0 -2.30259 0 1.36041 3 0.656416  
15.1 0.405186 -57.5654 -93.3721 1.94452 0 -2.30259 0 1.36212 3 0.6532  
15.2 0.403822 -57.3687 -93.369 1.95221 0 -2.30259 0 1.36378 3 0.650013  
15.3 0.402461 -57.1718 -93.3661 1.95993 0 -2.30259 0 1.36541 3 0.646853  
15.4 0.401103 -56.9744 -93.3628 1.96768 0 -2.30259 0 1.36699 3 0.643725  
15.5 0.399748 -56.777 -93.3596 1.97548 0 -2.30259 0 1.36855 3 0.640623  
15.6 0.398396 -56.5788 -93.3561 1.98332 0 -2.30259 0 1.37005 3 0.637549  
15.7 0.397047 -56.3809 -93.3527 1.99117 0 -2.30259 0 1.37154 3 0.634502  
15.8 0.395701 -56.1823 -93.3492 1.99908 0 -2.30259 0 1.37298 3 0.631484  
15.9 0.394358 -55.9848 -93.3457 2.00695 0 -2.30259 0 1.37442 3 0.628491  
16 0.393018 -55.785 -93.342 2.01496 0 -2.30259 0 1.37579 3 0.625521  
16.1 0.391681 -55.5859 -93.3384 2.02296 0 -2.30259 0 1.37716 3 0.622579  
16.2 0.390347 -55.3863 -93.3345 2.031 0 -2.30259 0 1.37847 3 0.619662  
16.3 0.389016 -55.1866 -93.3306 2.03907 0 -2.30259 0 1.37976 3 0.61677  
16.4 0.387688 -54.9872 -93.3269 2.04716 0 -2.30259 0 1.38107 3 0.613902  
16.5 0.386363 -54.7856 -93.3227 2.05537 0 -2.30259 0 1.38228 3 0.611059  
16.6 0.38504 -54.5845 -93.3187 2.06358 0 -2.30259 0 1.38348 3 0.608239  
16.7 0.383721 -54.3835 -93.3146 2.07181 0 -2.30259 0 1.38467 3 0.605442  
16.8 0.382405 -54.1816 -93.3104 2.08011 0 -2.30259 0 1.38582 3 0.60267  
16.9 0.381092 -53.9797 -93.3062 2.08844 0 -2.30259 0 1.38697 3 0.599918  
17 0.379782 -53.7785 -93.3019 2.09675 0 -2.30259 0 1.38809 3 0.59719  
17.1 0.378475 -53.5748 -93.2985 2.10528 0 -2.30259 0 1.38931 3 0.594484  
17.2 0.377171 -53.3717 -93.2931 2.11368 0 -2.30259 0 1.39022 3 0.591798  
17.3 0.375869 -53.1683 -93.2888 2.12218 0 -2.30259 0 1.39127 3 0.589135  
17.4 0.374571 -52.964 -93.2839 2.13073 0 -2.30259 0 1.39223 3 0.586493  
17.5 0.373276 -52.7592 -93.2797 2.13938 0 -2.30259 0 1.39329 3 0.583873  
17.6 0.371984 -52.5543 -93.2752 2.14804 0 -2.30259 0 1.39429 3 0.581271  
17.7 0.370695 -52.3485 -93.2705 2.15677 0 -2.30259 0 1.39523 3 0.578692  
17.8 0.369409 -52.1424 -93.2659 2.16554 0 -2.30259 0 1.39616 3 0.576133  
17.9 0.368126 -51.9356 -93.2612 2.17439 0 -2.30259 0 1.39708 3 0.573591  
18 0.366846 -51.7285 -93.2565 2.18327 0 -2.30259 0 1.39799 3 0.571071  
18.1 0.365569 -51.5207 -93.2517 2.19222 0 -2.30259 0 1.39888 3 0.568569  
18.2 0.364295 -51.3151 -93.247 2.20108 0 -2.30259 0 1.39976 3 0.566086  
18.3 0.363024 -51.1028 -93.2421 2.21034 0 -2.30259 0 1.40061 3 0.563623  
18.4 0.361756 -50.8934 -93.2373 2.21947 0 -2.30259 0 1.40146 3 0.561177  
18.5 0.360492 -50.6823 -93.2324 2.22871 0 -2.30259 0 1.40228 3 0.55875  
18.6 0.35923 -50.4712 -93.2276 2.238 0 -2.30259 0 1.40311 3 0.556342  
18.7 0.357971 -50.2588 -93.2225 2.24737 0 -2.30259 0 1.40388 3 0.553951  
18.8 0.356715 -50.0462 -93.2177 2.2568 0 -2.30259 0 1.40469 3 0.551578  
18.9 0.355463 -49.8324 -93.2128 2.26633 0 -2.30259 0 1.40546 3 0.549221  
19 0.354213 -49.7978 -93.2094 2.2655 0 -2.30259 0 1.40625 3 0.546859  
19.1 0.352967 -49.4013 -93.2028 2.28567 0 -2.30259 0 1.40698 3 0.54456  
19.2 0.351723 -49.1863 -93.1978 2.29537 0 -2.30259 0 1.40773 3 0.542255  
19.3 0.350482 -49.1587 -93.1941 2.29415 0 -2.30259 0 1.40843 3 0.539944  
19.4 0.349245 -48.7481 -93.1876 2.31531 0 -2.30259 0 1.40916 3 0.537695  
19.5 0.348011 -48.5278 -93.1827 2.32541 0 -2.30259 0 1.40989 3 0.535439  
19.6 0.346779 -48.3061 -93.1777 2.33564 0 -2.30259 0 1.4106 3 0.5332  
19.7 0.345551 -48.0841 -93.1727 2.34591 0 -2.30259 0 1.4113 3 0.530975  
19.8 0.344325 -47.8598 -93.1677 2.35636 0 -2.30259 0 1.41202 3 0.528767  
19.9 0.343103 -47.6372 -93.1629 2.36675 0 -2.30259 0 1.41273 3 0.526573  
20 0.341884 -47.4073 -93.1576 2.37759 0 -2.30259 0 1.41337 3 0.524395  
            
            
# Log10(k_+ADP^max[ADP]/(k_+ATP^max[ATP]))=0           
0.001 0.674722 -93.772 -88.751 0.763984 1 -6.11534 -4.77712 -7.8274 3 8.00003  
0.1 0.674722 -93.772 -88.7518 0.763982 1 -1.51036 -0.172111 -3.22222 3 5.0519  
0.2 0.674535 -93.3936 -89.624 0.767886 1 -1.01647 0 -2.52353 3 6.16728  
0.3 0.673878 -92.9156 -90.218 0.773011 1 -0.758653 0 -2.11105 3 6.167  
0.4 0.672843 -92.4307 -90.5719 0.778445 1 -0.572369 0 -1.81618 3 6.09579  
0.5 0.671554 -91.9701 -90.8205 0.782207 1 -0.433419 0 -1.58647 3 3.4277  
0.6 0.670055 -91.5237 -91.0016 0.785678 1 -0.323072 0 -1.39791 3 3.13897  
0.7 0.668411 -91.1006 -91.1455 0.788477 1 -0.233822 0 -1.23812 3 2.92916  
0.8 0.66666 -90.701 -91.2657 0.790738 1 -0.159924 0 -1.09952 3 2.76622  
0.9 0.664828 -90.324 -91.3695 0.792568 1 -0.0971762 0 -0.977287 3 2.63387  
1 0.662932 -89.9685 -91.4616 0.794049 1 -0.0427965 0 -0.868008 3 2.52286  
1.1 0.660986 -89.6278 -91.5499 0.795054 1 0 0 -0.76924 3 2.42723  
1.2 0.658994 -89.2696 -91.6672 0.794304 1 0 0 -0.67834 3 2.34159  
1.3 0.656961 -88.9297 -91.7711 0.793283 1 0 0 -0.594912 3 2.26577  
1.4 0.654894 -88.6069 -91.8647 0.792027 1 0 0 -0.517896 3 2.19777  
1.5 0.652798 -88.3002 -91.95 0.79056 1 0 0 -0.446451 3 2.13619  
1.6 0.650677 -88.0083 -92.0288 0.788906 1 0 0 -0.37989 3 2.07992  
1.7 0.648535 -87.7303 -92.102 0.787084 1 0 0 -0.31766 3 2.02816  
1.8 0.646373 -87.4653 -92.1707 0.785109 1 0 0 -0.259286 3 1.98023  
1.9 0.644194 -87.2122 -92.2354 0.782999 1 0 0 -0.204381 3 1.93564  
2 0.642001 -86.9704 -92.2968 0.780765 1 0 0 -0.152604 3 1.89395  
2.1 0.639795 -86.739 -92.3552 0.778421 1 0 0 -0.103675 3 1.85482  
2.2 0.637577 -86.5174 -92.4109 0.77598 1 0 0 -0.0573399 3 1.81796  
2.3 0.635349 -86.3048 -92.4642 0.77345 1 0 0 -0.0133869 3 1.78314  
2.4 0.633112 -86.1009 -92.5154 0.770843 1 0 0 0.0283857 3 1.75015  
2.5 0.630867 -85.9048 -92.5644 0.768169 1 0 0 0.0681304 3 1.71882  
2.6 0.628615 -85.7162 -92.6116 0.765436 1 0 0 0.106006 3 1.689  
2.7 0.626357 -85.5346 -92.6571 0.762652 1 0 0 0.142144 3 1.66055  
2.8 0.624094 -85.3595 -92.7009 0.759826 1 0 0 0.176659 3 1.63338  
2.9 0.621827 -85.1906 -92.7431 0.75696 1 0 0 0.20965 3 1.60735  
3 0.619556 -85.0275 -92.7839 0.754069 1 0 0 0.241256 3 1.58241  
3.1 0.617282 -84.8699 -92.8232 0.751151 1 0 0 0.271525 3 1.55846  
3.2 0.615005 -84.7174 -92.8612 0.748216 1 0 0 0.300546 3 1.53544  
3.3 0.612727 -84.5697 -92.8979 0.745269 1 0 0 0.328383 3 1.51327  
3.4 0.610447 -84.4266 -92.9334 0.742311 1 0 0 0.35513 3 1.49191  
3.5 0.608166 -84.2878 -92.9676 0.73935 1 0 0 0.380825 3 1.4713  
3.6 0.605885 -84.1531 -93.0007 0.736389 1 0 0 0.405529 3 1.4514  
3.7 0.603604 -84.0223 -93.0328 0.733429 1 0 0 0.429316 3 1.43216  
3.8 0.601323 -83.8951 -93.0637 0.730478 1 0 0 0.452202 3 1.41355  
3.9 0.599043 -83.7714 -93.0936 0.727537 1 0 0 0.474258 3 1.39552  
4 0.596765 -83.651 -93.1226 0.724607 1 0 0 0.49551 3 1.37805  
4.1 0.594487 -83.5337 -93.1505 0.721694 1 0 0 0.516002 3 1.36111  
4.2 0.592212 -83.4194 -93.1776 0.718797 1 0 0 0.535778 3 1.34466  
4.3 0.589939 -83.308 -93.2039 0.715917 1 0 0 0.55488 3 1.32868  
4.4 0.587668 -83.199 -93.229 0.713062 1 0 0 0.573291 3 1.31316  
4.5 0.585399 -83.0928 -93.2535 0.710228 1 0 0 0.591104 3 1.29806  
4.6 0.583134 -82.989 -93.2771 0.707418 1 0 0 0.608303 3 1.28337  
4.7 0.580871 -82.8875 -93.2999 0.704635 1 0 0 0.624938 3 1.26906  
4.8 0.578612 -82.7882 -93.322 0.701877 1 0 0 0.641029 3 1.25512  
4.9 0.576357 -82.6911 -93.3434 0.699147 1 0 0 0.656596 3 1.24154  
5 0.574105 -82.5959 -93.364 0.696446 1 0 0 0.671667 3 1.22829  
5.1 0.571858 -82.5028 -93.384 0.693774 1 0 0 0.686259 3 1.21536  
5.2 0.569614 -82.4115 -93.4033 0.691132 1 0 0 0.700393 3 1.20275  
5.3 0.567374 -82.3219 -93.4219 0.68852 1 0 0 0.714076 3 1.19043  
5.4 0.56514 -82.2341 -93.4399 0.685941 1 0 0 0.727352 3 1.17839  
5.5 0.562909 -82.148 -93.4573 0.683391 1 0 0 0.740221 3 1.16663  
5.6 0.560684 -82.0633 -93.4741 0.680875 1 0 0 0.752696 3 1.15512  
5.7 0.558463 -81.9803 -93.4903 0.678388 1 0 0 0.764797 3 1.14387  
5.8 0.556248 -81.8986 -93.506 0.675936 1 0 0 0.776544 3 1.13287  
5.9 0.554037 -81.8183 -93.521 0.673517 1 0 0 0.787938 3 1.12209  
6 0.551832 -81.7394 -93.5357 0.671126 1 0 0 0.79901 3 1.11155  
6.1 0.549942 -79.7375 -92.8172 1.09329 0 0 0 0.824568 3 1.14917  
6.2 0.548154 -79.6084 -92.8332 1.09521 0 0 0 0.83658 3 1.13882  
6.3 0.546369 -79.4796 -92.8488 1.09715 0 0 0 0.848296 3 1.12869  
6.4 0.544588 -79.351 -92.8639 1.09913 0 0 0 0.859734 3 1.11877  
6.5 0.542811 -79.2225 -92.8785 1.10114 0 0 0 0.87089 3 1.10905  
6.6 0.541038 -79.0944 -92.8928 1.10318 0 0 0 0.881792 3 1.09953  
6.7 0.539269 -78.9664 -92.9067 1.10525 0 0 0 0.892451 3 1.09019  
6.8 0.537505 -78.8383 -92.92 1.10736 0 0 0 0.902823 3 1.08104  
6.9 0.535745 -78.7103 -92.9331 1.10951 0 0 0 0.912986 3 1.07206  
7 0.533989 -78.5825 -92.9458 1.11169 0 0 0 0.922917 3 1.06326  
7.1 0.532237 -78.4545 -92.9581 1.11391 0 0 0 0.932609 3 1.05462  
7.2 0.53049 -78.3265 -92.97 1.11616 0 0 0 0.942085 3 1.04614  
7.3 0.528747 -78.1985 -92.9815 1.11846 0 0 0 0.951345 3 1.03781  
7.4 0.527008 -78.0705 -92.9927 1.12078 0 0 0 0.960413 3 1.02964  
7.5 0.525274 -77.9423 -93.0036 1.12315 0 0 0 0.969276 3 1.02161  
7.6 0.523545 -77.814 -93.0141 1.12556 0 0 0 0.977946 3 1.01372  
7.7 0.52182 -77.6855 -93.0243 1.128 0 0 0 0.986426 3 1.00597  
7.8 0.520099 -77.5568 -93.0342 1.13049 0 0 0 0.99472 3 0.998356  
7.9 0.518384 -77.4281 -93.0438 1.13302 0 0 0 1.00286 3 0.990867  
8 0.516672 -77.2991 -93.053 1.13558 0 0 0 1.0108 3 0.983505  
8.1 0.514965 -77.1698 -93.062 1.13818 0 0 0 1.01858 3 0.976265  
8.2 0.513263 -77.0403 -93.0708 1.14083 0 0 0 1.02621 3 0.969142  
8.3 0.511566 -76.9106 -93.0791 1.14352 0 0 0 1.03367 3 0.962135  
8.4 0.509873 -76.7804 -93.0872 1.14625 0 0 0 1.04097 3 0.95524  
8.5 0.508184 -76.6502 -93.0951 1.14901 0 0 0 1.04813 3 0.948452  
8.6 0.5065 -76.5195 -93.1026 1.15183 0 0 0 1.05514 3 0.941772  
8.7 0.504821 -76.3882 -93.1098 1.15469 0 0 0 1.06199 3 0.935195  
8.8 0.503146 -76.2571 -93.1171 1.15758 0 0 0 1.06874 3 0.928717  
8.9 0.501476 -76.1253 -93.1238 1.16052 0 0 0 1.07533 3 0.922338  
9 0.499811 -75.9932 -93.1303 1.1635 0 0 0 1.08179 3 0.916054  
9.1 0.49815 -75.8607 -93.1367 1.16653 0 0 0 1.08813 3 0.909862  
9.2 0.496494 -75.7279 -93.1429 1.1696 0 0 0 1.09436 3 0.903762  
9.3 0.494842 -75.5946 -93.1487 1.1727 0 0 0 1.10043 3 0.897747  
9.4 0.493195 -75.4606 -93.1542 1.17587 0 0 0 1.10639 3 0.891821  
9.5 0.491553 -75.3264 -93.1597 1.17907 0 0 0 1.11225 3 0.885977  
9.6 0.489915 -75.1916 -93.1648 1.18232 0 0 0 1.11798 3 0.880216  
9.7 0.488282 -75.0565 -93.1698 1.1856 0 0 0 1.12361 3 0.874534  
9.8 0.486653 -74.9209 -93.1746 1.18894 0 0 0 1.12913 3 0.868929  
9.9 0.485029 -74.7848 -93.1792 1.19231 0 0 0 1.13455 3 0.863401  
10 0.483409 -74.6482 -93.1836 1.19573 0 0 0 1.13986 3 0.857948  
10.1 0.481794 -74.5111 -93.1877 1.1992 0 0 0 1.14507 3 0.852567  
10.2 0.480183 -74.3737 -93.1918 1.2027 0 0 0 1.15019 3 0.847256  
10.3 0.478577 -74.2353 -93.1955 1.20626 0 0 0 1.15519 3 0.842016  
10.4 0.476976 -74.0967 -93.1991 1.20986 0 0 0 1.16011 3 0.836842  
10.5 0.475378 -73.9576 -93.2027 1.2135 0 0 0 1.16494 3 0.831736  
10.6 0.473786 -73.8177 -93.2059 1.21719 0 0 0 1.16969 3 0.826693  
10.7 0.472198 -73.6775 -93.2091 1.22092 0 0 0 1.17435 3 0.821714  
10.8 0.470614 -73.5366 -93.2119 1.2247 0 0 0 1.1789 3 0.816796  
10.9 0.469035 -73.3948 -93.2146 1.22853 0 0 0 1.18338 3 0.81194  
11 0.46746 -73.2528 -93.2172 1.2324 0 0 0 1.18777 3 0.807143  
11.1 0.46589 -73.1103 -93.2196 1.23631 0 0 0 1.19209 3 0.802404  
11.2 0.464324 -72.967 -93.2219 1.24027 0 0 0 1.19632 3 0.797721  
11.3 0.462762 -72.8235 -93.2241 1.24425 0 0 0 1.20049 3 0.793094  
11.4 0.461205 -72.679 -93.226 1.2483 0 0 0 1.20458 3 0.788523  
11.5 0.459652 -72.5337 -93.2278 1.25241 0 0 0 1.20857 3 0.784003  
11.6 0.458104 -72.3881 -93.2294 1.25654 0 0 0 1.2125 3 0.779536  
11.7 0.45656 -72.2418 -93.2309 1.26072 0 0 0 1.21636 3 0.775121  
11.8 0.45502 -72.0949 -93.2323 1.26495 0 0 0 1.22015 3 0.770756  
11.9 0.453484 -71.9474 -93.2336 1.26922 0 0 0 1.22388 3 0.76644  
12 0.451953 -71.7995 -93.2347 1.27353 0 0 0 1.22753 3 0.762172  
12.1 0.450426 -71.6506 -93.2356 1.2779 0 0 0 1.23112 3 0.757952  
12.2 0.448904 -71.5012 -93.2364 1.2823 0 0 0 1.23464 3 0.753778  
12.3 0.447385 -71.3511 -93.2372 1.28675 0 0 0 1.23811 3 0.74965  
12.4 0.445871 -71.2005 -93.2377 1.29125 0 0 0 1.2415 3 0.745566  
12.5 0.444361 -71.0491 -93.2382 1.29579 0 0 0 1.24483 3 0.741527  
12.6 0.442856 -70.8973 -93.2386 1.30037 0 0 0 1.24812 3 0.73753  
12.7 0.441354 -70.7445 -93.2387 1.305 0 0 0 1.25132 3 0.733575  
12.8 0.439857 -70.5912 -93.2388 1.30967 0 0 0 1.25448 3 0.729663  
12.9 0.438364 -70.4373 -93.2387 1.31438 0 0 0 1.25757 3 0.725791  
13 0.436875 -70.2826 -93.2386 1.31915 0 0 0 1.26062 3 0.721958  
13.1 0.43539 -70.1274 -93.2383 1.32396 0 0 0 1.26361 3 0.718164  
13.2 0.433909 -69.9715 -93.2379 1.32881 0 0 0 1.26654 3 0.71441  
13.3 0.432432 -69.8149 -93.2375 1.3337 0 0 0 1.26942 3 0.710693  
13.4 0.43096 -69.6577 -93.2369 1.33864 0 0 0 1.27225 3 0.707013  
13.5 0.429491 -69.5002 -93.2363 1.34361 0 0 0 1.27503 3 0.703368  
13.6 0.428027 -69.3409 -93.2353 1.34867 0 0 0 1.27774 3 0.699763  
13.7 0.426566 -69.1818 -93.2344 1.35373 0 0 0 1.28041 3 0.69619  
13.8 0.42511 -69.0219 -93.2334 1.35885 0 0 0 1.28305 3 0.692654  
13.9 0.423658 -68.8612 -93.2323 1.36401 0 0 0 1.28562 3 0.689151  
14 0.42221 -68.6999 -93.2311 1.36922 0 0 0 1.28815 3 0.685681  
14.1 0.420765 -68.538 -93.2298 1.37448 0 0 0 1.29064 3 0.682245  
14.2 0.419325 -68.3755 -93.2283 1.37976 0 0 0 1.29307 3 0.67884  
14.3 0.417888 -68.2119 -93.2268 1.38511 0 0 0 1.29547 3 0.675468  
14.4 0.416456 -68.0479 -93.2252 1.39049 0 0 0 1.29781 3 0.672127  
14.5 0.415027 -67.8832 -93.2236 1.39593 0 0 0 1.30012 3 0.668817  
14.6 0.413603 -67.7181 -93.2217 1.40139 0 0 0 1.30237 3 0.665537  
14.7 0.412182 -67.5515 -93.2199 1.40693 0 0 0 1.3046 3 0.662288  
14.8 0.410765 -67.3847 -93.2179 1.4125 0 0 0 1.30677 3 0.659067  
14.9 0.409353 -67.2175 -93.2158 1.4181 0 0 0 1.30892 3 0.655875  
15 0.407943 -67.0493 -93.2138 1.42375 0 0 0 1.31102 3 0.652712  
15.1 0.406538 -66.8804 -93.2115 1.42946 0 0 0 1.31308 3 0.649577  
15.2 0.405137 -66.7109 -93.2093 1.43521 0 0 0 1.31511 3 0.64647  
15.3 0.403739 -66.5407 -93.2069 1.441 0 0 0 1.31709 3 0.64339  
15.4 0.402346 -66.3695 -93.2044 1.44684 0 0 0 1.31903 3 0.640336  
15.5 0.400956 -66.1983 -93.2018 1.4527 0 0 0 1.32092 3 0.637309  
15.6 0.39957 -66.0257 -93.1993 1.45865 0 0 0 1.32281 3 0.634308  
15.7 0.398187 -65.8527 -93.1966 1.46462 0 0 0 1.32465 3 0.631332  
15.8 0.396809 -65.6789 -93.1941 1.47066 0 0 0 1.32649 3 0.628382  
15.9 0.395434 -65.5041 -93.191 1.47674 0 0 0 1.32823 3 0.625456  
16 0.394063 -65.3289 -93.1882 1.48285 0 0 0 1.32997 3 0.622556  
16.1 0.392695 -65.1529 -93.1852 1.48902 0 0 0 1.33167 3 0.619679  
16.2 0.391332 -64.9758 -93.1821 1.49526 0 0 0 1.33334 3 0.616826  
16.3 0.389972 -64.7989 -93.179 1.50149 0 0 0 1.33498 3 0.613996  
16.4 0.388616 -64.6207 -93.1759 1.5078 0 0 0 1.33659 3 0.611189  
16.5 0.387263 -64.4417 -93.1727 1.51417 0 0 0 1.33817 3 0.608405  
16.6 0.385914 -64.2612 -93.1694 1.52062 0 0 0 1.33972 3 0.605644  
16.7 0.384569 -64.0819 -93.166 1.52702 0 0 0 1.34123 3 0.602904  
16.8 0.383227 -63.9007 -93.1627 1.53354 0 0 0 1.34274 3 0.600188  
16.9 0.381889 -63.7185 -93.1591 1.54011 0 0 0 1.34418 3 0.597492  
17 0.380555 -63.5359 -93.1555 1.54671 0 0 0 1.34559 3 0.594815  
17.1 0.379224 -63.353 -93.1521 1.55335 0 0 0 1.34704 3 0.592163  
17.2 0.377897 -63.1677 -93.1484 1.56012 0 0 0 1.34841 3 0.58953  
17.3 0.376574 -62.9839 -93.145 1.56684 0 0 0 1.34981 3 0.586917  
17.4 0.375254 -62.7973 -93.141 1.57368 0 0 0 1.35111 3 0.584325  
17.5 0.373937 -62.6106 -93.1372 1.58056 0 0 0 1.3524 3 0.581752  
17.6 0.372624 -62.4221 -93.1332 1.58754 0 0 0 1.35366 3 0.579198  
17.7 0.371315 -62.2348 -93.1295 1.59448 0 0 0 1.35495 3 0.576665  
17.8 0.370009 -62.1933 -93.1296 1.59388 0 0 0 1.35654 3 0.574111  
17.9 0.368707 -61.8555 -93.1215 1.60863 0 0 0 1.35739 3 0.571655  
18 0.367409 -61.6641 -93.1175 1.61581 0 0 0 1.35857 3 0.569177  
18.1 0.366114 -61.4728 -93.1134 1.62301 0 0 0 1.35973 3 0.566718  
18.2 0.364822 -61.28 -93.1092 1.63029 0 0 0 1.36087 3 0.564277  
18.3 0.363534 -61.0862 -93.1052 1.63765 0 0 0 1.36201 3 0.561855  
18.4 0.362249 -60.892 -93.1009 1.64503 0 0 0 1.3631 3 0.55945  
18.5 0.360968 -60.6964 -93.096 1.65247 0 0 0 1.36408 3 0.557061  
18.6 0.35969 -60.5 -93.0924 1.66004 0 0 0 1.36525 3 0.554691  
18.7 0.358416 -60.3032 -93.088 1.66761 0 0 0 1.36628 3 0.552337  
18.8 0.357145 -60.1072 -93.0836 1.67514 0 0 0 1.36729 3 0.55  
18.9 0.355878 -59.9047 -93.0793 1.68305 0 0 0 1.36831 3 0.547681  
19 0.354614 -59.7044 -93.0749 1.69084 0 0 0 1.3693 3 0.545377  
19.1 0.353353 -59.5027 -93.0713 1.69879 0 0 0 1.37041 3 0.543091  
19.2 0.352096 -59.2999 -93.0659 1.7067 0 0 0 1.37123 3 0.540818  
19.3 0.350843 -59.0961 -93.0614 1.71473 0 0 0 1.37216 3 0.538563  
19.4 0.349593 -58.8911 -93.0568 1.72284 0 0 0 1.37308 3 0.536324  
19.5 0.348346 -58.6849 -93.0523 1.73104 0 0 0 1.374 3 0.534101  
19.6 0.347102 -58.6704 -93.0501 1.72902 0 0 0 1.37497 3 0.531854  
19.7 0.345862 -58.2696 -93.0431 1.74764 0 0 0 1.37576 3 0.529697  
19.8 0.344625 -58.0597 -93.0385 1.75609 0 0 0 1.37662 3 0.527518  
19.9 0.343392 -58.0174 -93.0357 1.75557 0 0 0 1.37758 3 0.525327  
20 0.342162 -57.6361 -93.029 1.77325 0 0 0 1.3783 3 0.523203  
            
            
# Log10(k_+ADP^max[ADP]/(k_+ATP^max[ATP]))=unrestricted           
0.001 0.674722 -93.772 -88.751 0.763984 1 -6.11534 -4.77712 -7.8274 3 8.00003  
0.1 0.674722 -93.772 -88.7511 0.763984 1 -1.51019 -0.171976 -3.22223 3 6.90901  
0.2 0.674535 -93.3936 -89.624 0.767886 1 -1.01647 0 -2.52353 3 6.90901  
0.3 0.673878 -92.9156 -90.218 0.773012 1 -0.75865 0 -2.11105 3 6.90889  
0.4 0.672842 -92.4304 -90.5715 0.778447 1 -0.572314 0 -1.81624 3 6.90826  
0.5 0.671554 -91.9701 -90.8204 0.782208 1 -0.433391 0 -1.58648 3 3.4277  
0.6 0.670055 -91.5238 -91.0017 0.785677 1 -0.32308 0 -1.3979 3 3.13897  
0.7 0.668411 -91.1006 -91.1455 0.788478 1 -0.233822 0 -1.23811 3 2.92917  
0.8 0.66666 -90.701 -91.2656 0.790739 1 -0.159913 0 -1.09954 3 2.76622  
0.9 0.664828 -90.324 -91.3695 0.792568 1 -0.0971856 0 -0.977284 3 2.63387  
1 0.662932 -89.9684 -91.4614 0.794051 1 -0.0427599 0 -0.868028 3 2.52287  
1.1 0.660986 -89.6327 -91.5444 0.795252 1 0.00542727 0 -0.76936 3 2.42752  
1.2 0.658998 -89.3156 -91.6202 0.796224 1 0.0489035 0 -0.679501 3 2.34408  
1.3 0.656977 -89.0156 -91.6904 0.797007 1 0.0887638 0 -0.597099 3 2.26995  
1.4 0.654927 -88.7316 -91.7559 0.797639 1 0.125894 0 -0.521078 3 2.20335  
1.5 0.652853 -88.4622 -91.8174 0.798148 1 0.160909 0 -0.450613 3 2.1429  
1.6 0.650758 -88.2064 -91.8755 0.79856 1 0.194293 0 -0.385002 3 2.08758  
1.7 0.648646 -87.9631 -91.9304 0.798901 1 0.226459 0 -0.32371 3 2.03663  
1.8 0.646519 -87.7314 -91.9827 0.799186 1 0.257681 0 -0.26624 3 1.98941  
1.9 0.64438 -87.5104 -92.0325 0.79944 1 0.288212 0 -0.212215 3 1.94544  
2 0.64223 -87.2994 -92.0802 0.799674 1 0.318222 0 -0.161272 3 1.90431  
2.1 0.64007 -87.0974 -92.1257 0.799907 1 0.347902 0 -0.113164 3 1.86569  
2.2 0.637903 -86.9041 -92.1693 0.800151 1 0.377388 0 -0.0676071 3 1.8293  
2.3 0.63573 -86.7184 -92.2111 0.800417 1 0.406664 0 -0.0243907 3 1.79493  
2.4 0.633552 -86.5399 -92.2512 0.800718 1 0.435938 0 0.0166659 3 1.76236  
2.5 0.63137 -86.3681 -92.2897 0.801063 1 0.465242 0 0.0557444 3 1.73143  
2.6 0.629185 -86.2025 -92.3267 0.801465 1 0.494635 0 0.0929893 3 1.70199  
2.7 0.626998 -86.0426 -92.3622 0.801925 1 0.524157 0 0.128543 3 1.67392  
2.8 0.624809 -85.8879 -92.3964 0.802461 1 0.553903 0 0.162523 3 1.6471  
2.9 0.622621 -85.7379 -92.429 0.803071 1 0.583822 0 0.19501 3 1.62143  
3 0.620432 -85.5925 -92.4605 0.803766 1 0.614028 0 0.226141 3 1.59684  
3.1 0.618245 -85.4512 -92.4908 0.804551 1 0.644514 0 0.255998 3 1.57323  
3.2 0.616059 -85.3136 -92.5198 0.80543 1 0.675323 0 0.284652 3 1.55055  
3.3 0.613876 -85.1795 -92.5477 0.806407 1 0.70644 0 0.312178 3 1.52872  
3.4 0.611695 -85.0486 -92.5746 0.80749 1 0.73796 0 0.338657 3 1.5077  
3.5 0.609517 -84.9206 -92.6003 0.808682 1 0.769861 0 0.364133 3 1.48743  
3.6 0.607343 -84.7953 -92.6251 0.809984 1 0.802178 0 0.388677 3 1.46787  
3.7 0.605173 -84.6724 -92.6489 0.811398 1 0.834911 0 0.412342 3 1.44896  
3.8 0.603007 -84.5518 -92.6717 0.812933 1 0.868104 0 0.435176 3 1.43068  
3.9 0.600847 -84.433 -92.6935 0.814587 1 0.90179 0 0.457206 3 1.413  
4 0.598691 -84.3161 -92.7145 0.816368 1 0.936 0 0.478491 3 1.39587  
4.1 0.596541 -84.201 -92.7347 0.818263 1 0.970663 0 0.499091 3 1.37926  
4.2 0.594397 -84.0872 -92.754 0.820296 1 1.00592 0 0.519011 3 1.36316  
4.3 0.592259 -83.9746 -92.7725 0.822447 1 1.04169 0 0.53829 3 1.34754  
4.4 0.590127 -83.8639 -92.7908 0.824725 1 1.07804 0 0.557057 3 1.33236  
4.5 0.588002 -83.7529 -92.8072 0.827149 1 1.11508 0 0.575081 3 1.31761  
4.6 0.585884 -83.6435 -92.8235 0.829694 1 1.15271 0 0.59265 3 1.30327  
4.7 0.583773 -83.5346 -92.839 0.832377 1 1.191 0 0.609689 3 1.28932  
4.8 0.581669 -83.4265 -92.8539 0.835196 1 1.23002 0 0.626249 3 1.27574  
4.9 0.579573 -83.3188 -92.8682 0.838151 1 1.2698 0 0.642339 3 1.26252  
5 0.577485 -83.2118 -92.882 0.841241 1 1.31033 0 0.658017 3 1.24963  
5.1 0.575404 -83.1043 -92.8948 0.844462 1 1.35151 0 0.673191 3 1.23708  
5.2 0.573331 -82.9973 -92.9071 0.847829 1 1.39364 0 0.687998 3 1.22483  
5.3 0.571267 -82.8904 -92.919 0.851339 1 1.4367 0 0.702426 3 1.21288  
5.4 0.56921 -82.7833 -92.9302 0.854984 1 1.48062 0 0.716462 3 1.20122  
5.5 0.567163 -82.6759 -92.9408 0.858775 1 1.52557 0 0.730139 3 1.18983  
5.6 0.565123 -82.5687 -92.9512 0.862711 1 1.57161 0 0.74353 3 1.17872  
5.7 0.563093 -82.4604 -92.9605 0.866788 1 1.6187 0 0.756509 3 1.16785  
5.8 0.561071 -82.3521 -92.9697 0.871013 1 1.66702 0 0.769238 3 1.15723  
5.9 0.559058 -82.2431 -92.9783 0.875386 1 1.7166 0 0.781658 3 1.14685  
6 0.557055 -82.1334 -92.9864 0.879913 1 1.76759 0 0.793784 3 1.13669  
6.1 0.55506 -82.0229 -92.994 0.884599 1 1.82016 0 0.805645 3 1.12676  
6.2 0.553074 -81.9116 -93.0012 0.889446 1 1.87435 0 0.817242 3 1.11704  
6.3 0.551098 -81.7994 -93.0079 0.89445 1 1.93036 0 0.828593 3 1.10752  
6.4 0.549131 -81.686 -93.0141 0.899626 1 1.98836 0 0.839708 3 1.0982  
6.5 0.547174 -81.5712 -93.0198 0.904977 1 2.04859 0 0.85058 3 1.08908  
6.6 0.545226 -81.4552 -93.025 0.910515 1 2.11139 0 0.861228 3 1.08015  
6.7 0.543288 -81.3377 -93.0298 0.916253 1 2.17716 0 0.871678 3 1.0714  
6.8 0.54136 -81.2185 -93.034 0.922195 1 2.24622 0 0.881914 3 1.06282  
6.9 0.539441 -81.1013 -93.0403 0.927089 1 2.30259 0 0.89193 3 1.05432  
7 0.537529 -80.9975 -93.0553 0.927619 1 2.30259 0 0.901631 3 1.04564  
7.1 0.535622 -80.8944 -93.0698 0.92815 1 2.30259 0 0.911083 3 1.03711  
7.2 0.53372 -80.7924 -93.084 0.928685 1 2.30259 0 0.920344 3 1.02873  
7.3 0.531823 -80.6912 -93.0976 0.929215 1 2.30259 0 0.929371 3 1.02051  
7.4 0.52993 -80.5911 -93.111 0.929746 1 2.30259 0 0.938202 3 1.01242  
7.5 0.528043 -80.4918 -93.1241 0.930277 1 2.30259 0 0.946844 3 1.00448  
7.6 0.52616 -80.3933 -93.1365 0.930811 1 2.30259 0 0.955256 3 0.996666  
7.7 0.524283 -80.2956 -93.1487 0.931344 1 2.30259 0 0.963495 3 0.988986  
7.8 0.52241 -80.1989 -93.1606 0.931877 1 2.30259 0 0.97155 3 0.981433  
7.9 0.520634 -79.2935 -92.9612 1.04542 0 2.30259 0 0.983902 3 0.983339  
8 0.518876 -79.1689 -92.9715 1.0476 0 2.30259 0 0.991928 3 0.976127  
8.1 0.517124 -79.0444 -92.9814 1.0498 0 2.30259 0 0.99978 3 0.969032  
8.2 0.515379 -78.9199 -92.9909 1.05202 0 2.30259 0 1.00746 3 0.962054  
8.3 0.513639 -78.7958 -93.0003 1.05425 0 2.30259 0 1.01499 3 0.955186  
8.4 0.511905 -78.6715 -93.0091 1.0565 0 2.30259 0 1.02235 3 0.948428  
8.5 0.510176 -78.5475 -93.0178 1.05877 0 2.30259 0 1.02958 3 0.941775  
8.6 0.508453 -78.4235 -93.0262 1.06105 0 2.30259 0 1.03664 3 0.935225  
8.7 0.506736 -78.2996 -93.0342 1.06335 0 2.30259 0 1.04356 3 0.928776  
8.8 0.505024 -78.1757 -93.042 1.06567 0 2.30259 0 1.05034 3 0.922424  
8.9 0.503318 -78.0517 -93.0495 1.06801 0 2.30259 0 1.05698 3 0.916167  
9 0.501617 -77.9278 -93.0567 1.07037 0 2.30259 0 1.06348 3 0.910003  
9.1 0.499922 -77.8042 -93.0637 1.07273 0 2.30259 0 1.06987 3 0.903931  
9.2 0.498233 -77.6801 -93.0703 1.07514 0 2.30259 0 1.07611 3 0.897943  
9.3 0.496548 -77.5563 -93.0768 1.07754 0 2.30259 0 1.08223 3 0.892043  
9.4 0.49487 -77.4322 -93.0829 1.07998 0 2.30259 0 1.08822 3 0.886227  
9.5 0.493196 -77.3083 -93.0888 1.08243 0 2.30259 0 1.0941 3 0.880492  
9.6 0.491528 -77.1846 -93.0946 1.08489 0 2.30259 0 1.09987 3 0.874836  
9.7 0.489865 -77.0601 -93.0999 1.0874 0 2.30259 0 1.1055 3 0.869258  
9.8 0.488207 -76.936 -93.1051 1.0899 0 2.30259 0 1.11104 3 0.863756  
9.9 0.486554 -76.8119 -93.1101 1.09243 0 2.30259 0 1.11647 3 0.858327  
10 0.484907 -76.6877 -93.115 1.09499 0 2.30259 0 1.12181 3 0.852971  
10.1 0.483265 -76.5631 -93.1194 1.09756 0 2.30259 0 1.127 3 0.847686  
10.2 0.481628 -76.4386 -93.1238 1.10015 0 2.30259 0 1.13212 3 0.84247  
10.3 0.479996 -76.314 -93.1278 1.10276 0 2.30259 0 1.13713 3 0.837321  
10.4 0.478369 -76.1892 -93.1318 1.10541 0 2.30259 0 1.14205 3 0.832238  
10.5 0.476747 -76.0642 -93.1354 1.10807 0 2.30259 0 1.14687 3 0.827219  
10.6 0.47513 -75.9395 -93.139 1.11073 0 2.30259 0 1.1516 3 0.822263  
10.7 0.473518 -75.8145 -93.1424 1.11344 0 2.30259 0 1.15627 3 0.817369  
10.8 0.471911 -75.689 -93.1455 1.11616 0 2.30259 0 1.16079 3 0.812536  
10.9 0.470308 -75.5634 -93.1484 1.11891 0 2.30259 0 1.16525 3 0.807761  
11 0.468711 -75.4377 -93.1511 1.12168 0 2.30259 0 1.16962 3 0.803043  
11.1 0.467119 -75.3121 -93.1538 1.12446 0 2.30259 0 1.17392 3 0.798383  
11.2 0.465531 -75.1861 -93.1562 1.12729 0 2.30259 0 1.17815 3 0.793775  
11.3 0.463948 -75.0598 -93.1584 1.13012 0 2.30259 0 1.18226 3 0.789226  
11.4 0.46237 -74.9335 -93.1605 1.13298 0 2.30259 0 1.18632 3 0.784727  
11.5 0.460796 -74.8067 -93.1624 1.13587 0 2.30259 0 1.19029 3 0.780282  
11.6 0.459228 -74.6801 -93.1641 1.13877 0 2.30259 0 1.19419 3 0.775885  
11.7 0.457664 -74.5531 -93.1657 1.1417 0 2.30259 0 1.19802 3 0.77154  
11.8 0.456105 -74.4258 -93.1671 1.14465 0 2.30259 0 1.20177 3 0.767243  
11.9 0.45455 -74.2983 -93.1684 1.14763 0 2.30259 0 1.20545 3 0.762994  
12 0.453 -74.1706 -93.1695 1.15064 0 2.30259 0 1.20907 3 0.758793  
12.1 0.451455 -74.0426 -93.1705 1.15367 0 2.30259 0 1.21262 3 0.754637  
12.2 0.449913 -73.9144 -93.1713 1.15672 0 2.30259 0 1.2161 3 0.750526  
12.3 0.448377 -73.7859 -93.172 1.1598 0 2.30259 0 1.21952 3 0.746459  
12.4 0.446845 -73.6571 -93.1725 1.1629 0 2.30259 0 1.22286 3 0.742437  
12.5 0.445318 -73.5283 -93.173 1.16602 0 2.30259 0 1.22616 3 0.738455  
12.6 0.443795 -73.3989 -93.1733 1.16918 0 2.30259 0 1.22939 3 0.734518  
12.7 0.442277 -73.2694 -93.1735 1.17236 0 2.30259 0 1.23256 3 0.730621  
12.8 0.440763 -73.1394 -93.1735 1.17557 0 2.30259 0 1.23566 3 0.726764  
12.9 0.439253 -73.0093 -93.1734 1.1788 0 2.30259 0 1.23871 3 0.722946  
13 0.437748 -72.8784 -93.1731 1.18208 0 2.30259 0 1.24172 3 0.719169  
13.1 0.436248 -72.748 -93.1728 1.18534 0 2.30259 0 1.24465 3 0.715427  
13.2 0.434751 -72.6167 -93.1724 1.18867 0 2.30259 0 1.24754 3 0.711724  
13.3 0.433259 -72.4858 -93.172 1.19199 0 2.30259 0 1.25039 3 0.708058  
13.4 0.431771 -72.3535 -93.1711 1.19538 0 2.30259 0 1.25315 3 0.704428  
13.5 0.430288 -72.2213 -93.1703 1.19877 0 2.30259 0 1.25588 3 0.700834  
13.6 0.428809 -72.0887 -93.1695 1.20221 0 2.30259 0 1.25857 3 0.697274  
13.7 0.427334 -71.956 -93.1685 1.20565 0 2.30259 0 1.2612 3 0.693749  
13.8 0.425863 -71.8227 -93.1673 1.20914 0 2.30259 0 1.26377 3 0.690258  
13.9 0.424396 -71.689 -93.1661 1.21265 0 2.30259 0 1.26631 3 0.686799  
14 0.422934 -71.5553 -93.1648 1.21618 0 2.30259 0 1.2688 3 0.683374  
14.1 0.421476 -71.4206 -93.1633 1.21977 0 2.30259 0 1.27124 3 0.679981  
14.2 0.420022 -71.2856 -93.1618 1.22338 0 2.30259 0 1.27363 3 0.676619  
14.3 0.418572 -71.1507 -93.1603 1.227 0 2.30259 0 1.276 3 0.673288  
14.4 0.417126 -71.0153 -93.1585 1.23065 0 2.30259 0 1.2783 3 0.669989  
14.5 0.415685 -70.8792 -93.1567 1.23435 0 2.30259 0 1.28057 3 0.666718  
14.6 0.414248 -70.7423 -93.1548 1.23811 0 2.30259 0 1.28282 3 0.663477  
14.7 0.412814 -70.6057 -93.1529 1.24184 0 2.30259 0 1.28498 3 0.660266  
14.8 0.411385 -70.4685 -93.1508 1.24563 0 2.30259 0 1.28713 3 0.657082  
14.9 0.40996 -70.3306 -93.1486 1.24945 0 2.30259 0 1.28924 3 0.653928  
15 0.408538 -70.1923 -93.1464 1.25331 0 2.30259 0 1.29131 3 0.650801  
15.1 0.407121 -70.0536 -93.1441 1.2572 0 2.30259 0 1.29334 3 0.647702  
15.2 0.405708 -69.9144 -93.1417 1.26112 0 2.30259 0 1.29533 3 0.644629  
15.3 0.404299 -69.7748 -93.1393 1.26507 0 2.30259 0 1.2973 3 0.641583  
15.4 0.402894 -69.6342 -93.1367 1.26908 0 2.30259 0 1.29921 3 0.638563  
15.5 0.401493 -69.4938 -93.1341 1.27309 0 2.30259 0 1.30111 3 0.635569  
15.6 0.400095 -69.3526 -93.1314 1.27715 0 2.30259 0 1.30296 3 0.6326  
15.7 0.398701 -69.3216 -93.1359 1.27577 0 2.30259 0 1.3056 3 0.6296  
15.8 0.397312 -69.0688 -93.1259 1.28538 0 2.30259 0 1.30659 3 0.626736  
15.9 0.395927 -68.9258 -93.1229 1.28955 0 2.30259 0 1.30833 3 0.623841  
16 0.394545 -68.7823 -93.12 1.29376 0 2.30259 0 1.31006 3 0.62097  
16.1 0.393167 -68.6383 -93.117 1.29801 0 2.30259 0 1.31176 3 0.618123  
16.2 0.391794 -68.4939 -93.1138 1.30228 0 2.30259 0 1.31342 3 0.615298  
16.3 0.390423 -68.3486 -93.1107 1.30662 0 2.30259 0 1.31505 3 0.612497  
16.4 0.389057 -68.2045 -93.1077 1.31091 0 2.30259 0 1.31669 3 0.609717  
16.5 0.387695 -68.0568 -93.1042 1.31537 0 2.30259 0 1.31824 3 0.60696  
16.6 0.386336 -67.9096 -93.1009 1.31982 0 2.30259 0 1.31979 3 0.604226  
16.7 0.384981 -67.762 -93.0975 1.32431 0 2.30259 0 1.32131 3 0.601512  
16.8 0.38363 -67.6146 -93.0942 1.3288 0 2.30259 0 1.32283 3 0.59882  
16.9 0.382283 -67.4646 -93.0905 1.33342 0 2.30259 0 1.32428 3 0.59615  
17 0.38094 -67.315 -93.087 1.33803 0 2.30259 0 1.32572 3 0.5935  
17.1 0.3796 -67.1648 -93.0834 1.34268 0 2.30259 0 1.32713 3 0.590871  
17.2 0.378264 -67.0139 -93.0798 1.34739 0 2.30259 0 1.32855 3 0.588261  
17.3 0.376932 -66.8623 -93.0761 1.35213 0 2.30259 0 1.32992 3 0.585671  
17.4 0.375603 -66.7094 -93.0723 1.35695 0 2.30259 0 1.33125 3 0.583102  
17.5 0.374278 -66.5564 -93.0685 1.36178 0 2.30259 0 1.33257 3 0.580552  
17.6 0.372957 -66.4021 -93.0646 1.36668 0 2.30259 0 1.33387 3 0.578021  
17.7 0.37164 -66.2471 -93.0607 1.37164 0 2.30259 0 1.33514 3 0.575508  
17.8 0.370326 -66.0914 -93.0567 1.37663 0 2.30259 0 1.33639 3 0.573015  
17.9 0.369016 -65.9351 -93.0527 1.38167 0 2.30259 0 1.33763 3 0.570541  
18 0.367709 -65.7778 -93.0488 1.38678 0 2.30259 0 1.33885 3 0.568085  
18.1 0.366407 -65.6209 -93.0446 1.39186 0 2.30259 0 1.34002 3 0.565645  
18.2 0.365108 -65.4611 -93.0407 1.39711 0 2.30259 0 1.34123 3 0.563225  
18.3 0.363812 -65.3011 -93.0371 1.40241 0 2.30259 0 1.34245 3 0.560821  
18.4 0.36252 -65.1409 -93.0322 1.40765 0 2.30259 0 1.34348 3 0.558435  
18.5 0.361232 -64.9785 -93.0282 1.41307 0 2.30259 0 1.34462 3 0.556065  
18.6 0.359947 -64.8158 -93.0238 1.4185 0 2.30259 0 1.3457 3 0.553714  
18.7 0.358666 -64.6529 -93.0186 1.4239 0 2.30259 0 1.34662 3 0.551378  
18.8 0.357388 -64.4872 -93.0153 1.42956 0 2.30259 0 1.34784 3 0.549061  
18.9 0.356114 -64.3226 -93.0111 1.43514 0 2.30259 0 1.34891 3 0.546758  
19 0.354844 -64.1538 -93.0068 1.44094 0 2.30259 0 1.34996 3 0.544471  
19.1 0.353577 -63.9872 -93.0023 1.44662 0 2.30259 0 1.35095 3 0.542202  
19.2 0.352313 -63.8184 -92.9979 1.45242 0 2.30259 0 1.35194 3 0.539947  
19.3 0.351053 -63.7817 -92.9957 1.45128 0 2.30259 0 1.353 3 0.53768  
19.4 0.349797 -63.4768 -92.9891 1.46429 0 2.30259 0 1.3539 3 0.535485  
19.5 0.348544 -63.3033 -92.9839 1.47034 0 2.30259 0 1.35474 3 0.533278  
19.6 0.347295 -63.1308 -92.98 1.47642 0 2.30259 0 1.35577 3 0.531085  
19.7 0.346049 -62.9536 -92.9754 1.48272 0 2.30259 0 1.35668 3 0.528904  
19.8 0.344807 -62.7792 -92.9711 1.48891 0 2.30259 0 1.35763 3 0.526743  
19.9 0.343568 -62.605 -92.9663 1.49506 0 2.30259 0 1.3585 3 0.524593  
20 0.342332 -62.4223 -92.9619 1.5017 0 2.30259 0 1.35941 3 0.522459  
            
            
