# Supplementary material for: Theoretical efficiency limits and speed-efficiency trade-off in myosin motors
Source: PLoS Comput Biol. 2023 Jul 21;19(7):e1011310. doi: 10.1371/journal.pcbi.1011310 (PMC10395908; doi:10.1371/journal.pcbi.1011310)
Supplement: S1 Data — (ZIP) [file pcbi.1011310.s006.zip › Figure3a/data-symmetric_potential.dat]

# maximum efficiency at given velocity, N_bound=3, restricted kinetic rates, symmetric potential        
# Column1: 8*v/(k_+ATP^max[ATP] d)      
# Column2: Efficiency       
# Column3: 4*(G_1-G_2)/(k_B T)      
# Column4: 4*(G_2-G_3)/(k_B T)      
# Column5: 8*d_2/d       
# Column6: Log(k_2^0/(k_+ATP^max[ATP]))       
# Column7: Log(k_3^0/(k_+ATP^max[ATP]))       
# Column8: Log(k_0^0/(k_+ATP^max[ATP]))       
# Column9: Alpha_2       
# Column10: (1/8)*Kd^2/(2k_B T)      
         
# Log10(k_+ADP^max[ADP]/(k_+ATP^max[ATP]))=0        
0.001 0.674114 94.2759 -27.8737 0.758873 -6.97206 0 -7.83474 1 3
0.1 0.674722 93.772 -5.02093 0.763984 -2.76541 -0.171972 -3.22223 1 3
0.2 0.674535 93.3935 -3.76949 0.767886 -1.95886 0 -2.52354 1 3
0.3 0.673878 92.9156 -2.69762 0.773011 -1.43305 0 -2.11106 1 3
0.4 0.672842 92.4306 -1.85904 0.778447 -1.03703 0 -1.81622 1 3
0.5 0.671483 91.941 -1.14738 0.784157 -0.713033 0 -1.58588 1 3
0.6 0.669831 91.4487 -0.51544 0.790118 -0.434766 0 -1.39629 1 3
0.7 0.667909 90.9544 0.0624385 0.79631 -0.187957 0 -1.23481 1 3
0.8 0.66573 90.4588 0.601464 0.802724 0.0361197 0 -1.09395 1 3
0.9 0.663303 89.9624 1.11161 0.80935 0.243195 0 -0.968789 1 3
1 0.660632 89.4301 1.67246 0.814996 0.418114 0 -0.855128 1 3
1.1 0.657708 88.8646 2.26955 0.819667 0.567387 0 -0.750605 1 3
1.2 0.654533 88.2981 2.84124 0.824387 0.710308 0 -0.654294 1 3
1.3 0.65111 87.7321 3.39275 0.829157 0.848186 0 -0.564885 1 3
1.4 0.647441 87.1673 3.92805 0.833972 0.982013 0 -0.481359 1 3
1.5 0.643524 86.6044 4.45023 0.838829 1.11256 0 -0.40292 1 3
1.6 0.63936 86.0439 4.96166 0.843713 1.24041 0 -0.328911 1 3
1.7 0.634949 85.4862 5.46425 0.848615 1.36606 0 -0.258795 1 3
1.8 0.630287 84.9314 5.95953 0.853523 1.48988 0 -0.192137 1 3
1.9 0.625374 84.3798 6.44875 0.858428 1.61219 0 -0.128557 1 3
2 0.620208 83.8312 6.93294 0.863318 1.73323 0 -0.0677534 1 3
2.1 0.614786 83.2857 7.41294 0.868183 1.85323 0 -0.00944446 1 3
2.2 0.609107 82.7433 7.88948 0.873014 1.97237 0 0.0465921 1 3
2.3 0.603168 82.2038 8.36318 0.877804 2.09079 0 0.100567 1 3
2.4 0.596966 81.6672 8.83453 0.882547 2.20863 0 0.152646 1 3
2.5 0.5905 81.1333 9.30399 0.887236 2.326 0 0.202996 1 3
2.6 0.583766 80.6019 9.77199 0.891867 2.443 0 0.25174 1 3
2.7 0.576764 80.0728 10.2388 0.896437 2.55971 0 0.299005 1 3
2.8 0.569489 79.5459 10.7049 0.900942 2.67621 0 0.344896 1 3
2.9 0.561941 79.021 11.1703 0.905381 2.79258 0 0.389516 1 3
3 0.554116 78.4978 11.6355 0.909756 2.90888 0 0.432934 1 3
3.1 0.546013 77.9761 12.1007 0.914068 3.02518 0 0.475231 1 3
3.2 0.537628 77.4558 12.5661 0.918319 3.14152 0 0.516488 1 3
3.3 0.528959 76.9365 13.0319 0.922512 3.25798 0 0.556753 1 3
3.4 0.520004 76.4181 13.4983 0.926653 3.37459 0 0.596091 1 3
3.5 0.51164 75.3964 13.6871 1.26774 3.42179 0 0.558023 0 3
3.6 0.503161 74.7912 14.244 1.28157 3.561 0 0.59455 0 3
3.7 0.494403 74.1689 14.8201 1.29613 3.70502 0 0.630431 0 3
3.8 0.485365 73.5276 15.4173 1.31151 3.85432 0 0.665719 0 3
3.9 0.476048 72.8647 16.0379 1.32782 4.00949 0 0.700427 0 3
4 0.466454 72.1779 16.6844 1.34517 4.1711 0 0.734624 0 3
4.1 0.456581 71.4645 17.3594 1.36371 4.33985 0 0.768343 0 3
4.2 0.446431 70.721 18.0662 1.3836 4.51655 0 0.801594 0 3
4.3 0.436005 69.9438 18.8084 1.40502 4.7021 0 0.834413 0 3
4.4 0.425301 69.1287 19.5902 1.4282 4.89754 0 0.866822 0 3
4.5 0.414321 68.2705 20.4164 1.45339 5.1041 0 0.898837 0 3
4.6 0.403064 67.3636 21.2927 1.4809 5.32318 0 0.930473 0 3
4.7 0.391531 66.401 22.226 1.51111 5.55649 0 0.961736 0 3
4.8 0.37972 65.3749 23.2239 1.54444 5.80598 0 0.992626 0 3
4.9 0.36763 64.2752 24.2964 1.58147 6.0741 0 1.02314 0 3
5 0.355259 63.0901 25.4551 1.62287 6.36378 0 1.05326 0 3
5.1 0.342606 61.8054 26.7142 1.66949 6.67854 0 1.08299 0 3
5.2 0.329684 60.5262 27.9226 1.71755 6.98066 0 1.10208 0 2.98129
5.3 0.316759 59.4347 28.8317 1.76012 7.20792 0 1.09659 0 2.91928
5.4 0.303922 58.2456 29.8309 1.80881 7.45774 0 1.09034 0 2.85821
5.5 0.291169 56.9452 30.9338 1.86467 7.73345 0 1.08331 0 2.79801
5.6 0.278496 55.5151 32.1577 1.92904 8.03943 0 1.07531 0 2.73863
5.7 0.265897 53.9333 33.524 2.00366 8.381 0 1.06624 0 2.68001
5.8 0.253366 52.1743 35.0574 2.09065 8.76435 0 1.05599 0 2.62205
5.9 0.240895 50.2063 36.789 2.19277 9.19724 0 1.04448 0 2.56468
6 0.228477 47.9871 38.7606 2.31391 9.69016 0 1.03173 0 2.5078
6.1 0.216104 45.4645 41.0235 2.45915 10.2559 0 1.01766 0 2.45128
6.2 0.203766 42.5598 43.657 2.63658 10.9142 0 1.00264 0 2.39503
6.3 0.191459 39.1748 46.7591 2.85741 11.6898 0 0.987021 0 2.33888
6.4 0.179175 35.1054 50.541 3.14513 12.6353 0 0.972604 0 2.28271
6.5 0.16691 30.1275 55.2342 3.53335 13.8086 0 0.962011 0 2.22631
6.6 0.154651 29.7902 55.1213 3.50075 13.7803 0 0.911427 0 2.1682
6.7 0.142392 29.7273 54.7122 3.42697 13.6781 0 0.858813 0 2.1098
6.8 0.130234 12.037 72.698 5.44548 18.1745 0 1.00871 0.000110443 2.05319
6.9 0.11804 12.1893 72.4829 5.51219 18.1052 0 1.054 0.00981834 1.99383
7 0.105898 12.1393 71.8492 5.45846 17.9322 0 0.985506 0.0265473 1.92983
7.1 0.0938307 12.0209 71.2455 5.39239 17.5873 0 0.899042 0.292706 1.86474
7.2 0.0819011 11.3764 70.2904 3.34352 17.3802 0 0.604049 0 1.79918
7.3 0.0701054 11.3719 69.7576 3.3814 17.262 0 0.588386 0 1.72878
7.4 0.0585023 11.3723 69.1443 3.31713 17.1098 0 0.572021 0 1.65349
7.5 0.0471565 11.3575 68.4452 3.21759 17.1113 0 0.555265 0 1.57152
7.6 0.0361517 11.3512 67.6001 3.29687 16.9 0 0.539801 0 1.48006
7.7 0.0256048 11.3477 66.523 3.37176 16.6308 0 0.52377 0 1.37392
7.8 0.0156952 11.3229 65.0618 3.30825 16.2654 0 0.509073 0 1.2425
7.9 0.00675643 11.2663 62.6895 3.39936 15.6724 0 0.50889 0 1.0541
8 0 11.2662 62.6263 3.39942 15.6566 0 1.18933 0 0
         
         
# Log10(k_+ADP^max[ADP]/(k_+ATP^max[ATP]))=-1        
0.001 0.674722 93.772 -5.0208 0.763984 -7.37058 -4.77716 -7.8274 1 3
0.1 0.674465 93.6478 -2.38964 0.761042 -2.9 -0.129129 -3.21953 1 3
0.2 0.673204 92.8366 0.417759 0.758826 -2.19815 0 -2.51212 1 3
0.3 0.670956 91.8171 2.14555 0.756536 -1.7662 0 -2.08841 1 3
0.4 0.668153 90.77 3.42496 0.755174 -1.44635 0 -1.78176 1 3
0.5 0.66503 89.7427 4.47242 0.754934 -1.18448 0 -1.53983 1 3
0.6 0.661699 88.7538 5.37931 0.75563 -0.957759 0 -1.33927 1 3
0.7 0.658211 87.8088 6.19176 0.757017 -0.754646 0 -1.16755 1 3
0.8 0.654581 86.9077 6.93612 0.75888 -0.568556 0 -1.01711 1 3
0.9 0.65081 86.0483 7.62886 0.761055 -0.395371 0 -0.883059 1 3
1 0.646891 85.227 8.28103 0.763418 -0.232328 0 -0.762019 1 3
1.1 0.642815 84.4405 8.9004 0.765876 -0.0774856 0 -0.651558 1 3
1.2 0.63857 83.6853 9.49267 0.768361 0.0705815 0 -0.549867 1 3
1.3 0.634145 82.9584 10.0622 0.770823 0.212952 0 -0.455571 1 3
1.4 0.62953 82.2571 10.6122 0.773219 0.350459 0 -0.367586 1 3
1.5 0.624716 81.5788 11.1454 0.775519 0.483761 0 -0.285051 1 3
1.6 0.619694 80.9214 11.6639 0.777698 0.613381 0 -0.20727 1 3
1.7 0.614456 80.283 12.1693 0.779734 0.739747 0 -0.133674 1 3
1.8 0.608996 79.662 12.6631 0.781607 0.863199 0 -0.0637821 1 3
1.9 0.603305 79.057 13.1465 0.783302 0.984027 0 0.00280029 1 3
2 0.59738 78.4666 13.6202 0.784805 1.10246 0 0.0664143 1 3
2.1 0.591214 77.8899 14.0851 0.786101 1.21869 0 0.127345 1 3
2.2 0.584802 77.3258 14.5419 0.787177 1.33288 0 0.185843 1 3
2.3 0.57814 76.7736 14.9909 0.78802 1.44515 0 0.242119 1 3
2.4 0.571224 76.2326 15.4328 0.78862 1.55561 0 0.296366 1 3
2.5 0.564051 75.7021 15.8676 0.788961 1.66433 0 0.348743 1 3
2.6 0.556615 75.1817 16.2958 0.789034 1.77137 0 0.399393 1 3
2.7 0.548914 74.671 16.7176 0.788827 1.8768 0 0.448443 1 3
2.8 0.543908 73.7432 15.8984 1.49309 1.67202 0 0.325087 0 3
2.9 0.538779 73.2931 16.2738 1.49963 1.76587 0 0.367347 0 3
3 0.533318 72.8413 16.6545 1.50622 1.86105 0 0.408431 0 3
3.1 0.527525 72.3866 17.0417 1.51292 1.95783 0 0.448434 0 3
3.2 0.521398 71.9276 17.4363 1.51977 2.05649 0 0.487429 0 3
3.3 0.514936 71.4631 17.8396 1.52681 2.15732 0 0.525494 0 3
3.4 0.508138 70.9916 18.253 1.53411 2.26067 0 0.562695 0 3
3.5 0.501005 70.5114 18.6779 1.54172 2.36688 0 0.599077 0 3
3.6 0.493536 70.021 19.1156 1.54971 2.47632 0 0.634724 0 3
3.7 0.485732 69.5185 19.5681 1.55818 2.58944 0 0.669661 0 3
3.8 0.477593 69.0017 20.0372 1.56721 2.70671 0 0.703934 0 3
3.9 0.469119 68.4687 20.5249 1.57689 2.82864 0 0.73762 0 3
4 0.460311 67.9163 21.0338 1.58737 2.95587 0 0.770675 0 3
4.1 0.451171 67.3423 21.5665 1.59877 3.08905 0 0.803208 0 3
4.2 0.441699 66.7432 22.1262 1.61125 3.22898 0 0.835223 0 3
4.3 0.431897 66.1152 22.7165 1.62501 3.37654 0 0.86675 0 3
4.4 0.421765 65.454 23.3415 1.64025 3.53279 0 0.897808 0 3
4.5 0.411305 64.7546 24.0062 1.65726 3.69897 0 0.928412 0 3
4.6 0.400518 64.0112 24.7164 1.67633 3.8765 0 0.958594 0 3
4.7 0.389405 63.2166 25.4787 1.69783 4.06709 0 0.988349 0 3
4.8 0.377968 62.3626 26.3015 1.72223 4.27278 0 1.01768 0 3
4.9 0.366207 61.4396 27.1943 1.75006 4.49598 0 1.04661 0 3
5 0.354122 60.4352 28.169 1.782 4.73966 0 1.0751 0 3
5.1 0.341715 59.3352 29.2399 1.8189 5.0074 0 1.10317 0 3
5.2 0.328988 58.1683 30.3565 1.86042 5.28654 0 1.12595 0 2.99079
5.3 0.316188 57.1747 31.1657 1.89955 5.48885 0 1.11924 0 2.92731
5.4 0.303459 56.0788 32.0701 1.94516 5.71493 0 1.11188 0 2.86496
5.5 0.2908 54.8637 33.0854 1.99843 5.96877 0 1.10376 0 2.80365
5.6 0.278206 53.5129 34.228 2.06066 6.25442 0 1.09477 0 2.7433
5.7 0.265674 52.0061 35.5171 2.13344 6.5767 0 1.08474 0 2.68383
5.8 0.253199 50.3194 36.9758 2.2188 6.94136 0 1.07354 0 2.62514
5.9 0.240774 48.4276 38.6283 2.31908 7.35449 0 1.06101 0 2.56711
6 0.228393 46.296 40.5086 2.43761 7.82457 0 1.04707 0 2.50966
6.1 0.216048 43.8784 42.662 2.57904 8.36291 0 1.03167 0 2.45267
6.2 0.203732 41.1185 45.145 2.74971 8.98366 0 1.01502 0 2.396
6.3 0.19144 37.9029 48.0722 2.96183 9.71547 0 0.997744 0 2.33953
6.4 0.179166 34.0787 51.6009 3.23439 10.5976 0 0.981222 0 2.28309
6.5 0.166907 29.3344 56.0541 3.60786 11.7109 0 0.968871 0 2.22654
6.6 0.154649 29.3044 55.6439 3.55166 11.6084 0 0.919551 0 2.16844
6.7 0.142439 14.2107 70.8941 5.19052 15.4206 0 1.02997 0 2.11238
6.8 0.130229 14.1466 70.4357 5.13399 15.3063 0 0.969306 0 2.05291
6.9 0.11804 14.1239 69.8212 5.02427 15.1524 0 0.887992 0 1.99216
7 0.1059 13.963 69.2959 4.87987 15.0214 0 0.801511 0 1.92997
7.1 0.0938392 13.727 68.7469 4.58882 14.8841 0 0.70005 0 1.86575
7.2 0.0818973 12.5394 69.1542 3.77351 14.986 0 0.610398 0 1.79913
7.3 0.0701003 12.527 68.6266 3.71077 14.8541 0 0.593819 0 1.72874
7.4 0.0584963 12.4797 68.0623 3.67325 14.713 0 0.577561 0 1.65344
7.5 0.04715 12.3603 67.47 3.69126 14.5649 0 0.561444 0 1.57144
7.6 0.0361468 10.9956 67.9969 3.81038 14.6966 0 0.547796 0 1.48014
7.7 0.0256 10.9544 66.95 3.85645 14.4349 0 0.531019 0 1.37388
7.8 0.0156906 10.9016 65.5357 3.93959 14.0813 0 0.520512 0 1.2424
7.9 0.0067527 10.4298 63.6012 4.03584 13.5977 0 0.525128 0 1.05397
8 0 10.4298 63.5748 4.03614 13.5911 0 0.59261 0 0
         
         
# Log10(k_+ADP^max[ADP]/(k_+ATP^max[ATP]))=-2        
0.001 0.674722 93.772 -5.0209 0.763984 -7.37058 -4.77714 -7.8274 1 3
0.1 0.668838 92.255 6.11549 0.747356 -3.0763 0 -3.19264 1 3
0.2 0.659472 89.5481 8.85854 0.742459 -2.39054 0 -2.44941 1 3
0.3 0.651013 87.2538 10.6086 0.745472 -1.95302 0 -2.00099 1 3
0.4 0.643683 85.3453 11.9541 0.750913 -1.61664 0 -1.67699 1 3
0.5 0.637175 83.7213 13.072 0.756874 -1.33717 0 -1.42241 1 3
0.6 0.631215 82.3049 14.0427 0.76274 -1.09449 0 -1.21222 1 3
0.7 0.625609 81.0434 14.9106 0.768311 -0.877515 0 -1.03291 1 3
0.8 0.620218 79.9011 15.7026 0.773532 -0.679509 0 -0.876275 1 3
0.9 0.61494 78.8525 16.4365 0.778394 -0.496041 0 -0.737023 1 3
1 0.609703 77.8795 17.1245 0.782909 -0.324055 0 -0.611507 1 3
1.1 0.604451 76.9684 17.7752 0.787089 -0.161361 0 -0.497114 1 3
1.2 0.599139 76.1091 18.3953 0.790947 -0.00633674 0 -0.391912 1 3
1.3 0.593733 75.2935 18.9897 0.794496 0.14225 0 -0.294429 1 3
1.4 0.588207 74.5154 19.5621 0.79774 0.285344 0 -0.203518 1 3
1.5 0.582538 73.7697 20.1155 0.800685 0.423693 0 -0.118266 1 3
1.6 0.576707 73.0525 20.6522 0.803332 0.557889 0 -0.0379405 1 3
1.7 0.570698 72.3604 21.1743 0.805681 0.688406 0 0.0380598 1 3
1.8 0.564499 71.6907 21.6832 0.80773 0.815626 0 0.110233 1 3
1.9 0.558098 71.0412 22.1801 0.809473 0.939859 0 0.178993 1 3
2 0.551485 70.41 22.6661 0.810903 1.06135 0 0.244695 1 3
2.1 0.544651 69.7955 23.1419 0.812012 1.1803 0 0.307637 1 3
2.2 0.537589 69.1965 23.6082 0.812791 1.29688 0 0.368073 1 3
2.3 0.530293 68.6118 24.0655 0.813228 1.41119 0 0.42623 1 3
2.4 0.523686 67.3936 22.7723 1.92969 1.0879 0 0.222675 0 3
2.5 0.521702 66.9523 23.1191 1.93657 1.17462 0 0.270601 0 3
2.6 0.519363 66.5162 23.4659 1.94329 1.2613 0 0.316861 0 3
2.7 0.516665 66.0839 23.8135 1.94987 1.3482 0 0.361584 0 3
2.8 0.513604 65.6545 24.1627 1.95634 1.43551 0 0.404905 0 3
2.9 0.510176 65.2266 24.5146 1.96274 1.52348 0 0.446909 0 3
3 0.50638 64.7992 24.87 1.96907 1.61232 0 0.487713 0 3
3.1 0.502212 64.3711 25.2298 1.9754 1.70227 0 0.527393 0 3
3.2 0.497669 63.9411 25.595 1.98175 1.79358 0 0.566042 0 3
3.3 0.492751 63.5077 25.9667 1.98817 1.88652 0 0.603677 0 3
3.4 0.487454 63.0699 26.346 1.9947 1.98134 0 0.640411 0 3
3.5 0.481779 62.6263 26.7341 2.0014 2.07836 0 0.676299 0 3
3.6 0.475723 62.1753 27.1323 2.00833 2.17791 0 0.711376 0 3
3.7 0.469285 61.7154 27.5421 2.01556 2.28035 0 0.745695 0 3
3.8 0.462466 61.2448 27.9649 2.02316 2.38606 0 0.7793 0 3
3.9 0.455263 60.7615 28.4027 2.03124 2.49551 0 0.812218 0 3
4 0.447677 60.2634 28.8574 2.03988 2.60918 0 0.844491 0 3
4.1 0.439708 59.7479 29.3313 2.04922 2.72766 0 0.876135 0 3
4.2 0.431355 59.2126 29.827 2.05938 2.85157 0 0.907186 0 3
4.3 0.422617 58.6543 30.3472 2.07053 2.98164 0 0.937662 0 3
4.4 0.413496 58.0693 30.8956 2.08285 3.11874 0 0.96758 0 3
4.5 0.403991 57.4536 31.476 2.09655 3.26382 0 0.996934 0 3
4.6 0.394103 56.8024 32.0929 2.11189 3.41804 0 1.02572 0 3
4.7 0.38383 56.1103 32.7516 2.12919 3.58274 0 1.05397 0 3
4.8 0.373174 55.3707 33.4586 2.1488 3.75947 0 1.08165 0 3
4.9 0.362134 54.5756 34.2216 2.17118 3.95022 0 1.10874 0 3
5 0.350711 53.7158 35.0492 2.19685 4.15713 0 1.13521 0 3
5.1 0.338903 52.78 35.9531 2.22651 4.38311 0 1.16106 0 3
5.2 0.32671 51.7538 36.947 2.26104 4.63159 0 1.18622 0 3
5.3 0.314273 50.7837 37.7604 2.30328 4.83492 0 1.18397 0 2.94586
5.4 0.301867 49.7446 38.6081 2.35296 5.04685 0 1.17513 0 2.88098
5.5 0.289497 48.589 39.5638 2.4107 5.28577 0 1.16546 0 2.81737
5.6 0.277159 47.3021 40.641 2.4777 5.55508 0 1.15475 0 2.75491
5.7 0.264851 45.8679 41.8553 2.55539 5.85865 0 1.14288 0 2.69352
5.8 0.252567 44.2694 43.2217 2.64536 6.20025 0 1.12951 0 2.63309
5.9 0.240304 42.4921 44.7556 2.74946 6.58372 0 1.11476 0 2.57351
6 0.228056 40.5123 46.4776 2.8701 7.01423 0 1.09818 0 2.51473
6.1 0.215818 38.3018 48.4163 3.01088 7.49891 0 1.07991 0 2.45657
6.2 0.203584 35.8185 50.6139 3.17698 8.0483 0 1.06019 0 2.39892
6.3 0.191352 32.998 53.1348 3.37668 8.67853 0 1.03939 0 2.34163
6.4 0.179119 29.7198 56.1049 3.62587 9.42105 0 1.01906 0 2.28452
6.5 0.166886 25.7516 59.7671 3.95689 10.3366 0 1.00233 0 2.22742
6.6 0.154657 20.5565 64.6959 4.45307 11.5688 0 0.999226 0 2.17015
6.7 0.142438 13.0408 72.1674 5.36309 13.4367 0 1.056 0 2.11256
6.8 0.13024 7.07614 78.8005 6.52769 15.095 0 1.29552 0 2.05396
6.9 0.118063 7.07993 78.7845 6.66222 15.091 0 1.36967 0 1.99316
7 0.105926 7.09182 78.6334 6.76073 15.0526 0 1.42038 0 1.93069
7.1 0.0938772 4.95628 81.0657 7.36696 15.6612 0 1.58773 0 1.86704
7.2 0.0819234 4.95704 81.0274 7.51543 15.6517 0 1.68364 0 1.7999
7.3 0.0701166 4.98995 80.9367 7.65899 15.629 0 1.78814 3.77E-07 1.72921
7.4 0.0585076 5.02384 80.8249 7.81024 15.6001 0 1.90561 0 1.65369
7.5 0.0471594 5.03247 80.4817 7.91855 15.5146 0 1.98421 0 1.57153
7.6 0.0361548 5.08431 79.9203 8 15.3743 0 2.05427 0 1.48007
7.7 0.0256078 5.65834 78.7049 8 15.0711 0 2.14812 0 1.37396
7.8 0.0156978 6.37205 77.1022 8 14.6704 0 2.28271 0 1.24256
7.9 0.00675844 6.46634 74.643 8 14.0556 0 2.29841 0 1.05425
8 0 6.46632 74.5901 8 14.0424 0 2.3371 0 0
         
         
# Log10(k_+ADP^max[ADP]/(k_+ATP^max[ATP]))=-3        
0.001 0.674465 93.6478 -2.38964 0.761042 -7.50517 -4.7343 -7.82469 1 3
0.1 0.647399 87.4222 14.8819 0.742632 -3.18727 0 -3.1021 1 3
0.2 0.627577 82.8695 17.8132 0.759577 -2.45444 0 -2.32167 1 3
0.3 0.614053 79.8839 19.6765 0.774501 -1.98862 0 -1.85684 1 3
0.4 0.603558 77.6368 21.0879 0.7868 -1.63579 0 -1.5233 1 3
0.5 0.594756 75.8116 22.2496 0.797232 -1.34537 0 -1.26216 1 3
0.6 0.586985 74.2581 23.2533 0.806319 -1.09443 0 -1.04698 1 3
0.7 0.579866 72.8935 24.1485 0.814393 -0.87064 0 -0.863591 1 3
0.8 0.573165 71.6676 24.9645 0.821667 -0.666623 0 -0.703477 1 3
0.9 0.566723 70.5476 25.7206 0.828287 -0.47761 0 -0.561154 1 3
1 0.560431 69.5111 26.4296 0.834354 -0.300353 0 -0.432862 1 3
1.1 0.554207 68.542 27.1008 0.839938 -0.132543 0 -0.315919 1 3
1.2 0.547992 67.6284 27.7411 0.845091 0.0275139 0 -0.208336 1 3
1.3 0.541737 66.7611 28.3554 0.849849 0.181098 0 -0.108609 1 3
1.4 0.535407 65.9333 28.9478 0.85424 0.329191 0 -0.01556 1 3
1.5 0.52897 65.1393 29.5213 0.858282 0.472564 0 0.0717371 1 3
1.6 0.522402 64.3747 30.0783 0.861989 0.611826 0 0.154033 1 3
1.7 0.515683 63.6359 30.6209 0.865368 0.747467 0 0.23194 1 3
1.8 0.508796 62.92 31.1505 0.868425 0.879877 0 0.305967 1 3
1.9 0.501726 62.2245 31.6685 0.871161 1.00938 0 0.376534 1 3
2 0.494495 61.5112 32.1767 0.917565 1.13643 0 0.43133 0.934477 3
2.1 0.48779 60.7222 32.6455 1.08852 1.25363 0 0.447085 0.73425 3
2.2 0.486701 58.594 31.7385 2.42192 1.02687 -0.131728 0.247148 0 3
2.3 0.486009 58.4017 31.9314 2.43225 1.0751 -0.0898496 0.294352 0 3
2.4 0.485348 58.2173 32.1163 2.44216 1.12133 -0.0497392 0.339536 0 3
2.5 0.484718 58.0404 32.2939 2.45169 1.16571 -0.0112536 0.382891 0 3
2.6 0.484015 57.6728 32.5987 2.46151 1.24192 0 0.427802 0 3
2.7 0.482948 57.224 32.9615 2.47149 1.33263 0 0.472555 0 3
2.8 0.481494 56.7773 33.3269 2.48138 1.42396 0 0.515868 0 3
2.9 0.47965 56.3314 33.6956 2.49124 1.51615 0 0.557849 0 3
3 0.477411 55.8853 34.0687 2.50107 1.60943 0 0.598602 0 3
3.1 0.474774 55.4376 34.4471 2.51093 1.70402 0 0.6382 0 3
3.2 0.471736 54.9874 34.8317 2.52085 1.80018 0 0.676726 0 3
3.3 0.468294 54.5333 35.2236 2.53086 1.89815 0 0.714248 0 3
3.4 0.464445 54.0741 35.6239 2.54102 1.99821 0 0.750819 0 3
3.5 0.460187 53.6083 36.0337 2.55137 2.10066 0 0.786486 0 3
3.6 0.455516 53.135 36.4541 2.56197 2.20576 0 0.82134 0 3
3.7 0.450432 52.6521 36.8866 2.57289 2.31389 0 0.855372 0 3
3.8 0.444931 52.1582 37.3326 2.58421 2.4254 0 0.88864 0 3
3.9 0.439013 51.6515 37.7938 2.59602 2.54069 0 0.921157 0 3
4 0.432674 51.1302 38.2718 2.6084 2.66019 0 0.952978 0 3
4.1 0.425914 50.592 38.7686 2.62147 2.7844 0 0.984088 0 3
4.2 0.41873 50.0343 39.2866 2.63538 2.91388 0 1.01449 0 3
4.3 0.411121 49.4552 39.8278 2.65025 3.04919 0 1.04426 0 3
4.4 0.403086 48.8514 40.3951 2.66626 3.19102 0 1.07336 0 3
4.5 0.394622 48.2186 40.9919 2.68364 3.34022 0 1.10167 0 3
4.6 0.385728 47.5543 41.6213 2.70257 3.49757 0 1.12931 0 3
4.7 0.376402 46.854 42.2873 2.72334 3.66406 0 1.15621 0 3
4.8 0.366643 46.112 42.9951 2.7463 3.84102 0 1.18232 0 3
4.9 0.356448 45.3238 43.7492 2.77176 4.02954 0 1.20762 0 3
5 0.345816 44.4814 44.557 2.80025 4.23148 0 1.23203 0 3
5.1 0.334744 43.5775 45.4255 2.83229 4.44863 0 1.25551 0 3
5.2 0.32323 42.6018 46.3646 2.86859 4.6834 0 1.27798 0 3
5.3 0.311341 41.5756 47.2728 2.92014 4.91044 0 1.28224 0 2.96152
5.4 0.299406 40.4762 48.1844 2.98707 5.13834 0 1.27219 0 2.89438
5.5 0.287462 39.2701 49.1928 3.06273 5.39046 0 1.26104 0 2.82873
5.6 0.275507 37.947 50.3073 3.14823 5.66907 0 1.24855 0 2.76445
5.7 0.263535 36.5003 51.534 3.24459 5.97574 0 1.23465 0 2.70147
5.8 0.251544 34.9246 52.8772 3.35288 6.31153 0 1.21916 0 2.63967
5.9 0.23953 33.2077 54.3483 3.47487 6.67932 0 1.20199 0 2.57893
6 0.227487 31.3361 55.9611 3.61292 7.08253 0 1.18336 0 2.51916
6.1 0.215415 29.2955 57.7293 3.76976 7.52456 0 1.1633 0 2.46018
6.2 0.203312 27.0561 59.6834 3.95023 8.01309 0 1.14224 0 2.40184
6.3 0.191178 24.5773 61.8669 4.16177 8.55896 0 1.12119 0 2.34397
6.4 0.179017 21.793 64.3523 4.41698 9.18033 0 1.10208 0 2.28637
6.5 0.166833 18.5603 67.296 4.74301 9.91624 0 1.08875 0 2.22883
6.6 0.154625 18.4753 66.9451 4.71424 9.82853 0 1.03987 0 2.17064
6.7 0.142432 10.0855 75.5171 5.87085 11.9715 0 1.15512 0 2.11303
6.8 0.130232 9.88233 75.1676 5.83859 11.8841 0 1.08775 0 2.05346
6.9 0.118066 8.0412 80.6828 7.26621 13.263 0 2.08481 0 1.99366
7 0.105937 8.01453 80.7367 7.39069 13.2764 0 2.17628 0 1.93146
7.1 0.093877 8.02253 80.6813 7.4975 13.2626 0 2.25834 0 1.86709
7.2 0.0819226 8.02945 80.6512 7.61762 13.255 0 2.35704 0 1.80003
7.3 0.0701154 8.11959 80.5363 7.73202 13.2263 0 2.46963 0 1.7293
7.4 0.0585061 8.14978 80.3826 7.84941 13.1879 0 2.57585 0 1.65375
7.5 0.0471579 8.17196 80.1915 7.97791 13.1402 0 2.69557 0 1.57162
7.6 0.0361528 8.69626 79.3732 8 12.9355 0 2.81947 0 1.48014
7.7 0.0256053 8.89713 78.2768 8 12.6614 0 2.84925 0 1.37409
7.8 0.0156944 9.50394 76.7508 8 12.2799 0 2.97537 0 1.24272
7.9 0.006753 9.58019 74.3977 8 11.6917 0 3.00861 0 1.05466
8 0 9.57993 74.3864 8 11.6888 0 3.02756 0 0
         
         
# Log10(k_+ADP^max[ADP]/(k_+ATP^max[ATP]))=-4        
0.001 0.674035 94.2503 6.18173 0.758524 -7.66491 0 -7.83425 1 3
0.1 0.610075 79.9754 23.9797 0.774156 -3.21542 0 -2.95733 1 3
0.2 0.583563 74.8376 27.0123 0.804207 -2.45728 0 -2.15831 1 3
0.3 0.566552 71.655 28.9106 0.82456 -1.9827 0 -1.68492 1 3
0.4 0.55363 69.2898 30.3446 0.840416 -1.62419 0 -1.34571 1 3
0.5 0.542933 67.3752 31.5257 0.853672 -1.32891 0 -1.08026 1 3
0.6 0.533586 65.7458 32.5481 0.865227 -1.07331 0 -0.86153 1 3
0.7 0.525105 64.3129 33.4621 0.875575 -0.844825 0 -0.675068 1 3
0.8 0.517192 63.0233 34.2974 0.88502 -0.635981 0 -0.512223 1 3
0.9 0.509652 61.8426 35.0735 0.893758 -0.441961 0 -0.367413 1 3
1 0.502348 60.7473 35.8034 0.901925 -0.259484 0 -0.236815 1 3
1.1 0.49518 59.7206 36.4965 0.909622 -0.0862149 0 -0.117703 1 3
1.2 0.488074 58.7499 37.1596 0.916918 0.0795623 0 -0.0080614 1 3
1.3 0.480973 57.8258 37.798 0.923871 0.239152 0 0.0936384 1 3
1.4 0.473831 56.9411 38.4156 0.930525 0.393555 0 0.188591 1 3
1.5 0.466612 56.0898 39.0156 0.936915 0.543571 0 0.277733 1 3
1.6 0.459286 55.2673 39.6007 0.943072 0.689839 0 0.36183 1 3
1.7 0.457894 49.6282 40.8195 2.92758 0.994528 -0.49407 0.127617 0 3
1.8 0.457176 49.3734 41.0801 2.94276 1.05969 -0.439482 0.189062 0 3
1.9 0.456502 49.1321 41.3271 2.95719 1.12143 -0.387831 0.24721 0 3
2 0.455865 48.903 41.5617 2.97093 1.18009 -0.338817 0.3024 0 3
2.1 0.455264 48.6848 41.7852 2.98406 1.23596 -0.292183 0.354909 0 3
2.2 0.454693 48.4767 41.9986 2.99662 1.28931 -0.247707 0.405014 0 3
2.3 0.454151 48.2775 42.2028 3.00866 1.34036 -0.2052 0.452895 0 3
2.4 0.453634 48.0867 42.3985 3.02023 1.38929 -0.164492 0.498758 0 3
2.5 0.453141 47.9036 42.5865 3.03137 1.43629 -0.125438 0.542765 0 3
2.6 0.45267 47.7275 42.7673 3.0421 1.48149 -0.087909 0.585061 0 3
2.7 0.452218 47.5578 42.9415 3.05246 1.52505 -0.0517896 0.625773 0 3
2.8 0.451785 47.3943 43.1096 3.06248 1.56706 -0.0169773 0.665014 0 3
2.9 0.451315 47.069 43.3984 3.07572 1.63926 0 0.705209 0 3
3 0.450485 46.5753 43.8178 3.0925 1.7441 0 0.746468 0 3
3.1 0.449237 46.0784 44.2446 3.10936 1.8508 0 0.786545 0 3
3.2 0.447567 45.5771 44.6796 3.12635 1.95957 0 0.82552 0 3
3.3 0.44547 45.0703 45.1239 3.14348 2.07064 0 0.863448 0 3
3.4 0.442943 44.5569 45.5783 3.16082 2.18423 0 0.900372 0 3
3.5 0.43998 44.0356 46.0438 3.17841 2.3006 0 0.936334 0 3
3.6 0.436579 43.5052 46.5213 3.1963 2.42 0 0.971365 0 3
3.7 0.432736 42.9644 47.0121 3.21456 2.54268 0 1.00549 0 3
3.8 0.428447 42.4119 47.5171 3.23328 2.66893 0 1.03873 0 3
3.9 0.423709 41.8462 48.0375 3.25253 2.79903 0 1.07108 0 3
4 0.418517 41.2652 48.5749 3.27244 2.93338 0 1.10251 0 3
4.1 0.41287 40.668 49.1306 3.29313 3.0723 0 1.13314 0 3
4.2 0.406762 40.0522 49.706 3.31472 3.21616 0 1.16282 0 3
4.3 0.400192 39.4158 50.3031 3.33738 3.36544 0 1.19159 0 3
4.4 0.393155 38.7567 50.9238 3.36129 3.5206 0 1.21943 0 3
4.5 0.385649 38.0722 51.57 3.38665 3.68217 0 1.24627 0 3
4.6 0.37767 37.3595 52.2445 3.41369 3.85078 0 1.27211 0 3
4.7 0.369215 36.6159 52.9496 3.44266 4.02706 0 1.29687 0 3
4.8 0.36028 35.838 53.6889 3.47392 4.21189 0 1.32063 0 3
4.9 0.350863 35.02 54.4666 3.50782 4.4063 0 1.3431 0 3
5 0.34096 34.1591 55.2862 3.54478 4.61121 0 1.36446 0 3
5.1 0.330568 33.2488 56.1539 3.58536 4.82814 0 1.38461 0 3
5.2 0.319683 32.2819 57.0767 3.63025 5.05882 0 1.40356 0 3
5.3 0.308353 31.22 58.0318 3.69751 5.29761 0 1.40811 0 2.96677
5.4 0.296907 30.0439 59.0268 3.79179 5.54637 0 1.39712 0 2.89855
5.5 0.285402 28.7805 60.099 3.89574 5.81442 0 1.38499 0 2.83204
5.6 0.273834 27.4283 61.2495 4.01019 6.10205 0 1.37171 0 2.76714
5.7 0.2622 25.9861 62.4794 4.13608 6.40951 0 1.35731 0 2.70371
5.8 0.250498 24.4497 63.7931 4.27489 6.73793 0 1.342 0 2.64161
5.9 0.238727 22.8204 65.19 4.42793 7.08717 0 1.32602 0 2.58069
6 0.226886 21.0826 66.6866 4.5985 7.46131 0 1.30992 0 2.5208
6.1 0.214976 19.2395 68.2836 4.78931 7.86056 0 1.29468 0 2.46174
6.2 0.203003 17.273 70.0029 5.00608 8.29038 0 1.28165 0 2.40335
6.3 0.190969 15.2011 71.8357 5.25305 8.74857 0 1.2733 0 2.34541
6.4 0.178882 13.0112 73.8117 5.54208 9.24258 0 1.27434 0 2.28772
6.5 0.166752 10.768 75.9069 5.88465 9.76637 0 1.2952 0 2.23005
6.6 0.154589 8.68284 77.9905 6.28485 10.2873 0 1.35652 0 2.17215
6.7 0.142407 7.27799 79.7462 6.72292 10.7262 0 1.51033 0 2.11372
6.8 0.130221 6.65673 80.5567 7.00207 10.9288 0 1.62889 0 2.05437
6.9 0.118053 11.0117 80.8032 7.40814 10.9905 0 2.85628 0 1.99388
7 0.105923 11.0149 80.7636 7.49975 10.9806 0 2.93155 0 1.93168
7.1 0.093863 11.0445 80.7036 7.59438 10.9656 0 3.01737 0 1.86734
7.2 0.0819081 11.0119 80.6413 7.69576 10.95 0 3.09813 0 1.80023
7.3 0.0701004 11.0125 80.571 7.8071 10.9324 0 3.19918 0 1.72949
7.4 0.0584906 11.0275 80.5112 7.93532 10.9175 0 3.32459 0 1.65394
7.5 0.0471416 11.1293 80.0886 8 10.8118 0 3.40509 0 1.57194
7.6 0.0361332 11.54 79.242 8 10.6002 0 3.49136 0 1.48064
7.7 0.0255808 11.9684 78.2041 8 10.3407 0 3.58874 0 1.37483
7.8 0.0156619 12.8073 76.867 8 10.0064 0 3.81007 0 1.24402
7.9 0.00670637 13.6676 75.2415 8 9.60004 0 4.18936 0 1.05674
8 0 13.6667 75.1037 8 9.56558 0 4.79299 0 0
         
         
# Log10(k_+ADP^max[ADP]/(k_+ATP^max[ATP]))=-5        
0.001 0.673251 94.0353 15.3367 0.756061 -7.67873 0 -7.83014 1 3
0.1 0.562571 71.7617 33.1923 0.824301 -3.21483 0 -2.78602 1 3
0.2 0.530655 66.3996 36.2466 0.862033 -2.45128 0 -1.9754 1 3
0.3 0.510478 63.0876 38.1597 0.887568 -1.97299 0 -1.49567 1 3
0.4 0.495254 60.6213 39.6095 0.907933 -1.61055 0 -1.15201 1 3
0.5 0.482714 58.6191 40.808 0.925461 -1.31091 0 -0.883051 1 3
0.6 0.471806 56.9099 41.8498 0.941238 -1.05046 0 -0.661371 1 3
0.7 0.461953 55.402 42.7852 0.955861 -0.816628 0 -0.472318 1 3
0.8 0.452803 54.0403 43.6441 0.969704 -0.601892 0 -0.307132 1 3
0.9 0.444125 52.7892 44.4461 0.98302 -0.401404 0 -0.160147 1 3
1 0.437766 41.5851 49.1187 3.43367 0.766747 -1.09734 -0.255015 0 3
1.1 0.436805 41.1432 49.5793 3.46324 0.881904 -1.00555 -0.1507 0 3
1.2 0.435938 40.7388 50.0012 3.49048 0.987383 -0.921724 -0.0553512 0 3
1.3 0.435149 40.3661 50.3905 3.51574 1.08471 -0.844583 0.0324553 0 3
1.4 0.434427 40.0204 50.752 3.5393 1.17508 -0.773137 0.11384 0 3
1.5 0.433761 39.6979 51.0895 3.5614 1.25944 -0.706603 0.189674 0 3
1.6 0.433143 39.3958 51.4059 3.5822 1.33855 -0.644347 0.260683 0 3
1.7 0.432568 39.1115 51.7038 3.60187 1.41303 -0.58585 0.327448 0 3
1.8 0.43203 38.8432 51.9853 3.62052 1.4834 -0.530685 0.390448 0 3
1.9 0.431526 38.5891 52.2522 3.63826 1.55012 -0.47849 0.450094 0 3
2 0.43105 38.3476 52.5058 3.65518 1.61353 -0.428963 0.506709 0 3
2.1 0.430601 38.1178 52.7475 3.67136 1.67396 -0.381841 0.560631 0 3
2.2 0.430176 37.8983 52.9784 3.68686 1.73168 -0.336904 0.612069 0 3
2.3 0.429772 37.6883 53.1994 3.70174 1.78693 -0.293957 0.661238 0 3
2.4 0.429388 37.4871 53.4114 3.71606 1.83992 -0.25283 0.708361 0 3
2.5 0.429022 37.2939 53.615 3.72984 1.89083 -0.213375 0.75358 0 3
2.6 0.428672 37.1082 53.8109 3.74314 1.9398 -0.175461 0.797062 0 3
2.7 0.428337 36.9293 53.9997 3.75599 1.987 -0.138972 0.838933 0 3
2.8 0.428016 36.7567 54.1819 3.76843 2.03255 -0.103805 0.879295 0 3
2.9 0.427708 36.5902 54.3579 3.78047 2.07655 -0.0698663 0.918281 0 3
3 0.427412 36.429 54.5282 3.79214 2.11914 -0.0370749 0.955946 0 3
3.1 0.427127 36.2731 54.6931 3.80347 2.16035 -0.00535257 0.992406 0 3
3.2 0.426695 35.7712 55.1454 3.82847 2.27342 0 1.03209 0 3
3.3 0.425819 35.191 55.6667 3.85647 2.40375 0 1.07137 0 3
3.4 0.424486 34.6046 56.1976 3.88462 2.53647 0 1.10943 0 3
3.5 0.422689 34.0109 56.7385 3.91301 2.67171 0 1.14624 0 3
3.6 0.420424 33.4094 57.2899 3.94169 2.80954 0 1.18182 0 3
3.7 0.417685 32.7989 57.8521 3.97076 2.9501 0 1.21616 0 3
3.8 0.414467 32.1785 58.4258 4.00035 3.09352 0 1.24922 0 3
3.9 0.410764 31.5469 59.0117 4.03057 3.24 0 1.281 0 3
4 0.406572 30.9043 59.6099 4.06151 3.38954 0 1.31155 0 3
4.1 0.401886 30.2481 60.222 4.0934 3.54257 0 1.34082 0 3
4.2 0.396701 29.5775 60.8484 4.12635 3.69917 0 1.36873 0 3
4.3 0.391014 28.8916 61.4904 4.16057 3.85968 0 1.3954 0 3
4.4 0.38482 28.1882 62.1493 4.19627 4.0244 0 1.42072 0 3
4.5 0.378115 27.4662 62.8263 4.23366 4.19365 0 1.44474 0 3
4.6 0.370896 26.7234 63.5232 4.27301 4.36788 0 1.46744 0 3
4.7 0.363159 25.9579 64.242 4.31463 4.54757 0 1.48886 0 3
4.8 0.354901 25.1672 64.985 4.35884 4.73331 0 1.509 0 3
4.9 0.346117 24.3492 65.7545 4.40604 4.9257 0 1.52797 0 3
5 0.336806 23.4988 66.5556 4.45687 5.12598 0 1.54577 0 3
5.1 0.326964 22.6124 67.392 4.5119 5.33508 0 1.56252 0 3
5.2 0.316588 21.6893 68.2648 4.57153 5.55328 0 1.57828 0 3
5.3 0.305734 20.6452 69.207 4.66696 5.78882 0 1.58169 0 2.96395
5.4 0.29472 19.4842 70.2137 4.79913 6.04051 0 1.57417 0 2.89596
5.5 0.283594 18.2756 71.2632 4.94208 6.30288 0 1.56702 0 2.82981
5.6 0.272356 17.0244 72.3532 5.09683 6.57538 0 1.56101 0 2.76535
5.7 0.261006 15.7387 73.4783 5.26433 6.85665 0 1.55693 0 2.70239
5.8 0.249544 14.4295 74.633 5.44591 7.14533 0 1.55623 0 2.64078
5.9 0.237974 13.1176 75.803 5.64219 7.43782 0 1.56069 0 2.58031
6 0.226298 11.8238 76.9812 5.85538 7.73238 0 1.57392 0 2.52084
6.1 0.214524 10.5992 78.1364 6.08523 8.02116 0 1.60099 0 2.46214
6.2 0.202656 9.52896 79.2441 6.33546 8.2981 0 1.6572 0 2.40402
6.3 0.190705 8.71255 80.2065 6.58987 8.5387 0 1.74355 0 2.34629
6.4 0.178679 8.42137 80.982 6.85385 8.73258 0 1.91739 0 2.28873
6.5 0.166592 9.21713 81.4654 7.11243 8.85342 0 2.29331 0 2.23113
6.6 0.154456 14.7014 81.56 7.35265 8.87707 0 3.74796 0 2.17324
6.7 0.142287 14.6941 81.5659 7.43372 8.87855 0 3.81167 0 2.11492
6.8 0.130106 14.6736 81.5866 7.52174 8.88372 0 3.88111 0 2.05563
6.9 0.117936 14.6414 81.6374 7.62083 8.89641 0 3.96145 0 1.99502
7 0.105804 14.5939 81.7046 7.72969 8.91322 0 4.04962 0 1.93271
7.1 0.0937436 14.5181 81.8111 7.85477 8.93985 0 4.1496 0 1.86818
7.2 0.0817898 14.4081 81.9641 8 8.97811 0 4.26383 0 1.80078
7.3 0.0699795 14.5125 81.485 8 8.85833 0 4.28405 0 1.73074
7.4 0.058358 14.6219 80.9637 8 8.72799 0 4.31101 0 1.65593
7.5 0.0469891 15.0318 80.3904 8 8.58467 0 4.42146 0 1.5746
7.6 0.0359552 15.4643 79.7787 8 8.43176 0 4.55767 0 1.48395
7.7 0.0253716 15.7739 79.1706 8 8.27973 0 4.70957 0 1.37876
7.8 0.0154218 15.9174 78.7723 8 8.18015 0 4.95635 0 1.24652
7.9 0.00649966 15.0882 80.7045 8 8.6632 0 5.82545 0 1.03506
8 -2.27E-06 -2.51744 102.325 8 14.0682 0 12 0 0.185294
