# Supplementary material for: Theoretical efficiency limits and speed-efficiency trade-off in myosin motors
Source: PLoS Comput Biol. 2023 Jul 21;19(7):e1011310. doi: 10.1371/journal.pcbi.1011310 (PMC10395908; doi:10.1371/journal.pcbi.1011310)
Supplement: S1 Source Files — The programs require the NAG Fortran library, Numerical Algorithms Group. (ZIP) [file pcbi.1011310.s007.zip]

Archive with 3 entries (3 files):
- source/efficiency_v_aspot.cc
- source/efficiency_vvar.cc
- source/efficiency_vvar_outsideh.cc
