# Supplementary material for: Theoretical efficiency limits and speed-efficiency trade-off in myosin motors
Source: PLoS Comput Biol. 2023 Jul 21;19(7):e1011310. doi: 10.1371/journal.pcbi.1011310 (PMC10395908; doi:10.1371/journal.pcbi.1011310)
Supplement: S1 Source Files — The programs require the NAG Fortran library, Numerical Algorithms Group. (ZIP) [file pcbi.1011310.s007.zip › source/efficiency_v_aspot.cc]

#include<cmath>
#include<iostream>
#include<iomanip>
#include<fstream>
using namespace std;

// From NAG Fortran library
// Minimum, function of several variables, quasi-Newton algorithm, simple bounds, using function values only

extern "C" void  e04jyf_(const int& N, const int& IBOUND,
			 void FUNCT1(const int&, const double[], double&, const int[], const double[]),
			 double BL[], double BU[], 
			 double X[], double& F,
			 int IW[],
			 const int &LIW,
			 double W[], int& LW,
			 int IUSER[], double USER[], int& IFAIL);


const int Nstates=3;
const int NDE=Nstates-1; //bound states
const int MAXSS=4; // max equilibrium substates in each state
const int Nsubstates[Nstates]={2,1,1}; //last state free, no substates
const int Nint=4;
#define NORMALIZATION 0
#define FORCEINT 1
#define ATPASE 2
#define LOSS 3

enum DutyRatioType{kinetic=0,high=1,low=2} DutyRatioTreatment=high;

double Xpos[Nstates][MAXSS]={{8,2},{0},{0}}; //last state free, no substates
double alpha[Nstates]={0.5,0,1};
double K=1;

double logKpADP=-2; 
double logKpADPmax=0;

const double kT=4;

double deltaG=100;

double Gstate[Nstates][MAXSS]={{0,-50},{-80},{0}};
double Logrates[Nstates]={0,0,0}; 
double v=1;
double cap=1E12;

double sqr(double x)
{
  return(x*x);
}

bool isbound(int i)
{
  return (i<NDE);
}

bool islastbound(int i)
{
  return (i==NDE-1);
}

void UF(double x, double& U, double& F)
{
  U=K*x*x/2;
  F=K*x;
}

double xpotlimit=8;

// limit of the quadratic potential; boundary at x=-xpotlimit;

void UFlimited(double x, double& U, double& F)
{
  if (x>-xpotlimit)
    {
      U=K*x*x/2;
      F=K*x;
    }
  else
    {
      F=K*(-xpotlimit);
      U=K*xpotlimit*xpotlimit/2 + K*(xpotlimit)*(-x-xpotlimit);
    }
}


void potential(double x, double Ustate[Nstates][MAXSS], double Fstate[Nstates][MAXSS])
{
  for (int i=0; i<Nstates; i++)
    for (int j=0; j<Nsubstates[i]; j++)
      if (isbound(i))
	UFlimited(x-Xpos[i][j], Ustate[i][j], Fstate[i][j]);
      else
	Ustate[i][j]=Fstate[i][j]=0;
}

void rates(double x, double Frate[Nstates], double Brate[Nstates], double Ustate[Nstates][MAXSS], double GUmean[Nstates], double Fmean[Nstates], double logpsum[Nstates])
{
  double Rconsts[Nstates];
  for (int i=0; i<Nstates; i++)
    Rconsts[i]=exp(Logrates[i]);
  //  Frate: 0 = 0->1; 4 = 4->0
  //  Brate: 0 = 1->0; 4 = 0->4
  double Bfirst[Nstates];  // Boltzmann weight of the first and the last substate
  double Blast[Nstates];
  double Fstate[Nstates][MAXSS];
  potential(x,Ustate,Fstate);
  for (int i=0; i<Nstates; i++)
    if (Nsubstates[i]>1)
      {
	double bf[Nsubstates[i]];
	double w[Nsubstates[i]];
	double wmin=1E10;
	for (int j=0; j<Nsubstates[i]; j++)
	  {
	    w[j]=(Gstate[i][j]+Ustate[i][j])/kT;
	    if (w[j]<wmin) 
	      wmin=w[j];
	  }

	double psum=0;
	double Fsum=0;
	double GUsum=0;
	for (int j=0; j<Nsubstates[i]; j++)
	  {
	    if (w[j]-wmin<500) 
	      bf[j]=exp(-w[j]+wmin);
	    // the values are subtracted before taking the exponential
	    else 
	      bf[j]=0;

	    psum+=bf[j];
	    Fsum+=bf[j]*Fstate[i][j];
	    GUsum+=bf[j]*w[j];
	  }

	Bfirst[i]=bf[0]/psum;
	Blast[i]=bf[Nsubstates[i]-1]/psum;
	Fmean[i]=Fsum/psum;
	GUmean[i]=GUsum*kT/psum;
	logpsum[i]=wmin-log(psum);
      }
    else
      {
	logpsum[i]=(Gstate[i][0]+Ustate[i][0])/kT;
	Bfirst[i]=Blast[i]=1;
	Fmean[i]=Fstate[i][0];
	GUmean[i]=Gstate[i][0]+Ustate[i][0];
      }

  for (int i=0; i<Nstates; i++)
    Frate[i]=Rconsts[i]*Blast[i]*exp((-Ustate[(i+1)%Nstates][0]+Ustate[i][Nsubstates[i]-1])*alpha[i]/(kT))/(isbound(i)?1:sqrt(2*M_PI*kT/K));

  for (int i=0; i<Nstates; i++)
    Brate[i]=Rconsts[i]*Bfirst[(i+1)%Nstates]*exp((Gstate[(i+1)%Nstates][0]-Gstate[i][Nsubstates[i]-1]+(Ustate[(i+1)%Nstates][0]-Ustate[i][Nsubstates[i]-1])*(1-alpha[i]))/(kT))*(islastbound(i)?(exp(-deltaG/kT)/sqrt(2*M_PI*kT/K)):1);

  //cap
  for (int i=0; i<Nstates; i++)
    {
      if (Frate[i]>cap)
	{
	  Frate[i]=cap;
	  Brate[i]=Frate[i]*exp((Gstate[(i+1)%Nstates][0]-Gstate[i][Nsubstates[i]-1]+(Ustate[(i+1)%Nstates][0]-Ustate[i][Nsubstates[i]-1]))/(kT))*Bfirst[(i+1)%Nstates]/Blast[i]*(isbound(i)?1:sqrt(2*M_PI*kT/K))*(islastbound(i)?(exp(-deltaG/kT)/sqrt(2*M_PI*kT/K)):1);
	}
      if (Brate[i]>cap)
	{
	  Brate[i]=cap;
	  Frate[i]=Brate[i]*exp(-(Gstate[(i+1)%Nstates][0]-Gstate[i][Nsubstates[i]-1]+(Ustate[(i+1)%Nstates][0]-Ustate[i][Nsubstates[i]-1]))/(kT))*Blast[i]/Bfirst[(i+1)%Nstates]/(isbound(i)?1:sqrt(2*M_PI*kT/K))*(islastbound(i)?(exp(-deltaG/kT)*sqrt(2*M_PI*kT/K)):1);
	}
    }
}

void jacobi(double x, double jac[NDE][NDE], double nh[NDE], double Mint[Nint][NDE], double nhint[Nint], double Frate[Nstates], double Brate[Nstates], double Ustate[Nstates][MAXSS], double GUmean[Nstates], double logpsum[Nstates])
{
  for (int i=0; i<NDE; i++)
    {
      nh[i]=0;
      for (int j=0; j<NDE; j++)
	jac[i][j]=0;
    }

  double Fmean[Nstates];
  rates(x,Frate,Brate,Ustate,GUmean,Fmean,logpsum);

  nh[0]+=Frate[NDE]*(-1/v);
  nh[NDE-1]+=Brate[NDE-1]*(-1/v);

  jac[0][0]-=Brate[NDE]*(-1/v);
  for (int i=0; i<NDE-1; i++)
    {
      jac[i][i]-=Frate[i]*(-1/v);
      jac[i+1][i]+=Frate[i]*(-1/v);
      
      jac[i][i+1]+=Brate[i]*(-1/v);
      jac[i+1][i+1]-=Brate[i]*(-1/v);
    }
  jac[NDE-1][NDE-1]-=Frate[NDE-1]*(-1/v);
  
  for (int i=0; i<Nint; i++)
    {
      nhint[i]=0;
      for (int j=0; j<NDE; j++)
	Mint[i][j]=0;
    }

  for (int i=0; i<NDE; i++)
    {
      Mint[NORMALIZATION][i]+=-1; 
      Mint[FORCEINT][i]-=Fmean[i];
    }
  Mint[ATPASE][NDE-1]-=Frate[NDE-1];
  nhint[ATPASE]+=Brate[NDE-1];
}

void inverse(const double A[NDE][NDE], double AI[NDE][NDE])
{
  switch (NDE)
    {
    case 1:
      {
	AI[0][0]=1/A[0][0];
      }
      break;
    case 2:
      {
	double det=A[0][0]*A[1][1]-A[0][1]*A[1][0];
	if (det==0)
	  {
	    cout << "Error: singular matrix encountered" << endl;
	    break;
	  }
	AI[0][0]=A[1][1]/det;
	AI[0][1]=-A[0][1]/det;
	AI[1][0]=-A[1][0]/det;
	AI[1][1]=A[0][0]/det;
      }
      break;
    case 3:
      {
	double det=0;
	for (int i=0; i<3; i++)
	  det+=(A[0][i]*(A[1][(i+1)%3]*A[2][(i+2)%3]-A[1][(i+2)%3]*A[2][(i+1)%3]));
	if (det==0)
	  {
	    cout << "Error: singular matrix encountered" << endl;
	    break;
	  }
	for (int i=0; i<3; i++)
	  for (int j=0; j<3; j++)
	    AI[j][i]=(A[(i+1)%3][(j+1)%3]*A[(i+2)%3][(j+2)%3]-A[(i+2)%3][(j+1)%3]*A[(i+1)%3][(j+2)%3])/det;
      }
      break;
    }
}

void pseudoI(double yI[Nint], double Mint[Nint][NDE], double NHint[Nint], const double y[NDE],double Frate[Nstates], double Brate[Nstates], double fflux[Nstates], double bflux[Nstates], double logpsum[Nstates], double mu[Nstates], double LOSSstates[Nstates])
{
  for (int i=0; i<Nint; i++)
    yI[i]=0;
	
  for (int i=0; i<Nint-1; i++)
    {
      for (int j=0; j<NDE; j++)
	yI[i]+=Mint[i][j]*y[j];
      yI[i]+=NHint[i];
    }

  //entropy production
  for (int i=0; i<Nstates; i++)
    {
      fflux[i]=Frate[i]*(isbound(i)?y[i]:1);
      bflux[i]=Brate[i]*(islastbound(i)?1:y[(i+1)%Nstates]);
      if (isbound(i))
	{
	  if (y[i]>0)
	    mu[i]=log(y[i]);
	  else
	    mu[i]=0;
	}
      else
	mu[i]=-log(sqrt(2*M_PI*kT/K));
      mu[i]+=logpsum[i];
      mu[i]*=kT;
    }	
  for (int i=0; i<Nstates; i++)
    {
      LOSSstates[i]=(fflux[i]-bflux[i])*(mu[i]-mu[(i+1)%Nstates]+(islastbound(i)?deltaG:0));
      yI[LOSS]-=LOSSstates[i];
    }
}

void yImplicit(double x, double y[NDE], double y0[NDE], double y1[NDE], double y2[NDE], double yI[Nint], double h, double Ustate[Nstates][MAXSS], double GUmean[Nstates], double fflux[Nstates], double bflux[Nstates], double mu[Nstates], double LOSSstates[Nstates])
{
  double Jac[NDE][NDE];
  double NH[NDE];
  double MInt[Nint][NDE];
  double NHInt[Nint];
  double Frate[Nstates];
  double Brate[Nstates];
  double logpsum[Nstates];

  jacobi(x,Jac,NH,MInt,NHInt,Frate,Brate,Ustate,GUmean,logpsum);

  double JacTmp[NDE][NDE];
  double JacInverse[NDE][NDE];
  for (int i=0; i<NDE; i++)
    for (int j=0; j<NDE; j++)
      {
	JacTmp[i][j]=(i==j?1:0)+h*Jac[i][j]*6/11.0;
      }

  inverse(JacTmp,JacInverse);
	
  for (int i=0; i<NDE; i++)
    {
      y[i]=0;
      for (int j=0; j<NDE; j++)
	y[i]+=JacInverse[i][j]*(y2[j]*18/11.0-y1[j]*9/11.0+y0[j]*2/11.0-NH[j]*h*6/11.0);
    }
	
  //pseudo differential equations
  double yItmp[Nint];
  pseudoI(yItmp,MInt,NHInt,y,Frate,Brate,fflux,bflux,logpsum,mu,LOSSstates);
  for (int i=0; i<Nint; i++)
    yI[i]-=h*yItmp[i];
}

void integrateImplicit(double& force, double& dutyratio, double& atpase, double& efficiency,double& loss, bool output=false)
{
  // also uses global variables
  double Y[NDE];
  double YI[Nint];
  for (int i=0; i<NDE; i++) Y[i]=0;
  for (int i=0; i<Nint; i++) YI[i]=0;

  double x=25;
  double xend=-200;
  double xstep=0.01;

  
  ofstream outfile;
  ofstream outfileLOSS;
  int ocount=0;
  if (output)
    {
      char fname[255];
      sprintf(fname,"prob-fluxes_%.3f_%.3f.dat",v,logKpADPmax);
      outfile.open(fname);
      outfile << "#x P1... PN mu1 phi1 mu 2 phi 2..." << endl;
      sprintf(fname,"losses_%.3f_%.3f.dat",v,logKpADPmax);
      outfileLOSS.open(fname);
      outfileLOSS << "#x LOSS mu U1, U2, ... LOSS, mu, ..." << endl;
    }

  double Ustate[Nstates][MAXSS];
  double GUmean[Nstates];
  double fflux[Nstates];
  double bflux[Nstates];
  double mu[Nstates];
  double LOSSstates[Nstates];

  //3 step BDF
  double Y0[NDE],Y1[NDE],Y2[NDE];
  for (int i=0; i<NDE; i++)
    {
      Y0[i]=0;
      Y1[i]=0;
      Y2[i]=0;
    }
  while (x>xend)
    {
      for(int i=0; i<NDE; i++)
	{
	  Y0[i]=Y1[i];
	  Y1[i]=Y2[i];
	  Y2[i]=Y[i];
	}
      yImplicit(x,Y,Y0,Y1,Y2,YI,xstep,Ustate,GUmean,fflux,bflux,mu,LOSSstates);
      x-=xstep;

      if (output&& ++ocount == 10)
	{
	  ocount=0;
	  outfile << x ;
	  for (int i=0; i<NDE; i++)
	    outfile << " " << Y[i];
	  for (int i=0; i<Nstates; i++)
	    outfile << " " << mu[i] << " " << fflux[i]-bflux[i] ;
	  outfile << endl;
	  
	  outfileLOSS << x ;
	  for (int i=0; i<Nstates; i++)
	    {
	      outfileLOSS << " " << LOSSstates[i] << " " << mu[i] ;
	      for (int j=0; j<Nsubstates[i]; j++)
		outfileLOSS << " " << Ustate[i][j]+Gstate[i][j] ;
	    }
	  outfileLOSS << endl;
	}
    }

  double prefactor=0;
  switch (DutyRatioTreatment)
    {
    case kinetic:
      prefactor=1/(1+YI[NORMALIZATION]); 
      dutyratio=YI[NORMALIZATION]*prefactor; break;
    case high:
      prefactor=1/YI[NORMALIZATION]; dutyratio=1; break;
    case low: 
      prefactor=1; dutyratio=0;
    }
 
  force=prefactor*YI[FORCEINT];
  atpase=prefactor*YI[ATPASE];

  efficiency=force*v/(atpase*deltaG);
  loss=YI[LOSS]/(YI[ATPASE]*deltaG);
  if (efficiency>1) 
    {
      cout << "Warning: efficiency > 1 encountered" << endl;
      efficiency=0; // obviously a glitch in the integration
      loss=1;
    }
  if (output)
    {
      outfile << "#" << v << " " << force << " " << dutyratio << " " << atpase << " " << efficiency << " " << loss << endl;
      outfile.close();
      outfileLOSS.close();
    }

}

const int PARMAX=20;

int NPAR=0;
double *ppointer[PARMAX];
double BL[PARMAX];
double BU[PARMAX];
string pname[PARMAX];
void initparameters()
{
  int i=0;
  const double INF=1E6;  // means unconstrained in NAG
  //  ppointer[i]=&v; pname[i]="Velocity"; BL[i]=1E-6; BU[i]=INF; i++;
  ppointer[i]=&(Gstate[0][1]); pname[i]="G-ADP"; BL[i]=-INF; BU[i]=INF; i++;
  ppointer[i]=&(Gstate[1][0]); pname[i]="G-Apo"; BL[i]=-INF; BU[i]=INF; i++;
  ppointer[i]=&K; pname[i]="Stiffness"; BL[i]=0; BU[i]=3; i++;
  ppointer[i]=&(Xpos[0][1]); pname[i]="xADP"; BL[i]=0; BU[i]=8; i++;
  ppointer[i]=&(alpha[0]); pname[i]="alpha-ADP"; BL[i]=0; BU[i]=1; i++;
  ppointer[i]=&(logKpADP); pname[i]="ln r+ADP"; BL[i]=-INF; BU[i]=logKpADPmax; i++;
  ppointer[i]=&(Logrates[1]); pname[i]="ln rUnbind"; BL[i]=-INF; BU[i]=0; i++;
  ppointer[i]=&(Logrates[2]); pname[i]="ln rBind"; BL[i]=-INF; BU[i]=12; i++;
  ppointer[i]=&(xpotlimit); pname[i]="X0"; BL[i]=0; BU[i]=100; i++;
  NPAR=i;
}

double savedpars[PARMAX];

void storepars()
{
  for (int i=0; i<NPAR; i++)
    savedpars[i]=*(ppointer[i]);
}

void restorepars()
{
  for (int i=0; i<NPAR; i++)
    *(ppointer[i])=savedpars[i];
}


void printpars()
{
  for (int i=0; i<NPAR; i++)
    cout << pname[i] << "=" << *(ppointer[i]) <<" ";
  cout << endl;
}

void setindirectrates()
{
  // sets the rates that are not simple parameters, but calculated indirectly
  Logrates[0]=logKpADP+ (Gstate[0][Nsubstates[0]-1]-Gstate[1][0])/kT;
}

void efunction(const int& N, const double* XC, double& FC, const int* IUSER, const double* RUSER)
{
  for (int i=0; i<N; i++)
    {
      *(ppointer[i])=XC[i];
    }
  setindirectrates();
  double force, dutyratio, atpase, efficiency, loss;
  integrateImplicit(force, dutyratio, atpase,efficiency,loss);
  // compares the calculated efficiency and loss, as a test of precision
  cout << efficiency << " Loss=" << loss << " Deviation: " << efficiency+loss-1 << " ";
  printpars();
  FC=loss;
}

void maximize()
{
  initparameters();
  double x[NPAR];
  for (int i=0; i<NPAR; i++)
    {
      x[i]=*(ppointer[i]);
    }
  setindirectrates();

  int LIW=NPAR+2;
  int IW[LIW];
  int LW=NPAR*(NPAR-1)/2+12*NPAR;
  double W[LW];
  int IUSER[1]; // dummies
  double USER[1];
  double result;
  int IFAIL;
  
  IFAIL=-1;
  e04jyf_(NPAR,0, &efunction, BL,BU,x, result,IW, LIW, W, LW,IUSER,USER, IFAIL);

  for (int i=0; i<NPAR; i++)
    {
      *(ppointer[i])=x[i];
    }
  cout << "Efficiency: " << 1-result<<endl; // efficiency = 1 - loss
}

int main()
{
  double force, dutyratio, atpase, efficiency,loss;                                                                                                        
  ofstream resultfile("results_NB3_ASpot.dat");


  for(logKpADPmax=log(1E-5); logKpADPmax<log(10)+0.001; logKpADPmax+=log(10))

    {
      resultfile << "# logK+ADPmax=" << logKpADPmax <<endl;
      double v0=0;
      double dir=1;
      do
	{
	  v=max(v0,0.001);
	  maximize();
	  integrateImplicit(force, dutyratio, atpase, efficiency,loss,false); // true produces additional output
	  resultfile << v << " " << efficiency << " " << Gstate[0][1] << " " << Gstate[1][0] << " " << Xpos[0][1] << " " <<alpha[0]<< " "<< logKpADP<<" " << Logrates[1] << " " << Logrates[2] << " " << K << " " << xpotlimit<< endl;
	  if (v0==0) storepars(); // store pars at 0 velocity to reuse for the next loop
	  v0+=0.1*dir;
	  if (v0>20) dir=-1;
	}
      while ( (efficiency>0) and (v0>0) );
      restorepars();
      resultfile << endl;
    }
      
  resultfile.close();
}
