# Supplementary material for: Theoretical efficiency limits and speed-efficiency trade-off in myosin motors
Source: PLoS Comput Biol. 2023 Jul 21;19(7):e1011310. doi: 10.1371/journal.pcbi.1011310 (PMC10395908; doi:10.1371/journal.pcbi.1011310)
Supplement: S1 Source Files — The programs require the NAG Fortran library, Numerical Algorithms Group. (ZIP) [file pcbi.1011310.s007.zip › source/efficiency_vvar_outsideh.cc]

#include<cmath>
#include<iostream>
#include<iomanip>
#include<fstream>
using namespace std;

// NAG fortran library
// Minimum, function of several variables, sequential QP method, nonlinear constraints, using function values and optionally first derivatives 

extern "C" void e04ucf_(const int& N,const int& NCLIN, const int& NCNLN, 
			const int& LDA, const int& LDCJ, const int& LDR,
			double* A,
			double BL[],double BU[],
			void (*CONFUN)(int&, const int&, const int&, const int&, const int*, const double*, double*, double* , const int&, int*, double*),
			void (*OBJFUN)(int&, const int&, double*, double&, double*, const int&, int*, double*),
			int& ITER,int ISTATE[],
			double* C,double* CJAC,double* CLAMDA,
			double& OBJF,double* OBJGRD,
			double* R,double* X,
			int* IWORK,const int& LIWORK,
			double* WORK,const int& LWORK,
			int* IUSER,double* USER,int& IFAIL);


extern "C" void e04uef_(
			const char string[],
			const int length_1
			);


// Minimum, function of one variable using function values only
extern "C" void e04abf_(void FUNCT(const double&, double&), double& E1, double& E2, double& A, double& B, int& MAXCAL, double& X, double& F, int& IFAIL);


const int Nstates=2;
const int NDE=Nstates-1; //bound states
const int MAXSS=4; // max equilibrium substates in each state
const int Nsubstates[Nstates]={2,1}; //last state free, no substates
const int Nint=4;
#define NORMALIZATION 0
#define FORCEINT 1
#define ATPASE 2
#define LOSS 3

enum DutyRatioType{kinetic=0,high=1,low=2} DutyRatioTreatment=high;

double Xpos[Nstates][MAXSS]={{8,0},{0}}; //last state free, no substates
double alpha[Nstates]={0,1};
double K=0.5;
double MaxK=25;

double logKpADP=-2;

const double kT=4;

double deltaG=100;

double Gstate[Nstates][MAXSS]={{0,-5},{0}};
double Logrates[Nstates]={0,0};  // 1/ms (!)
double v=1;
double cap=1E10;

double sqr(double x)
{
  return(x*x);
}

bool isbound(int i)
{
  return (i<NDE);
}

bool islastbound(int i)
{
  return (i==NDE-1);
}

void potential(double x, double Ustate[Nstates][MAXSS], double Fstate[Nstates][MAXSS])
{
  for (int i=0; i<Nstates; i++)
    for (int j=0; j<Nsubstates[i]; j++)
      {
	Ustate[i][j]=K/2*(isbound(i)?sqr(x-Xpos[i][j]):0);
	Fstate[i][j]=K*(isbound(i)?(x-Xpos[i][j]):0);
      }
}

void rates(double x, double Frate[Nstates], double Brate[Nstates], double Ustate[Nstates][MAXSS], double GUmean[Nstates], double Fmean[Nstates], double logpsum[Nstates])
{
  double Rconsts[Nstates];
  for (int i=0; i<Nstates; i++)
    Rconsts[i]=exp(Logrates[i]);
  //  Frate: 0 = 0->1; 4 = 4->0
  //  Brate: 0 = 1->0; 4 = 0->4
  double Bfirst[Nstates];  // Boltzmann weight of the first and the last substate
  double Blast[Nstates];
  double Fstate[Nstates][MAXSS];
  potential(x,Ustate,Fstate);
  for (int i=0; i<Nstates; i++)
    if (Nsubstates[i]>1)
      {
	double bf[Nsubstates[i]];
	double w[Nsubstates[i]];
	double wmin=1E10;
	for (int j=0; j<Nsubstates[i]; j++)
	  {
	    w[j]=(Gstate[i][j]+Ustate[i][j])/kT;
	    if (w[j]<wmin) 
	      wmin=w[j];
	  }

	double psum=0;
	double Fsum=0;
	double GUsum=0;
	for (int j=0; j<Nsubstates[i]; j++)
	  {
	    if (w[j]-wmin<300) 
	      bf[j]=exp(-w[j]+wmin);
	    // the values are subtracted before taking the exponential
	    else 
	      bf[j]=0;

	    psum+=bf[j];
	    Fsum+=bf[j]*Fstate[i][j];
	    GUsum+=bf[j]*w[j];
	  }

	Bfirst[i]=bf[0]/psum;
	Blast[i]=bf[Nsubstates[i]-1]/psum;
	Fmean[i]=Fsum/psum;
	GUmean[i]=GUsum*kT/psum;
	logpsum[i]=wmin-log(psum);
      }
    else
      {
	logpsum[i]=(Gstate[i][0]+Ustate[i][0])/kT;
	Bfirst[i]=Blast[i]=1;
	Fmean[i]=Fstate[i][0];
	GUmean[i]=Gstate[i][0]+Ustate[i][0];
      }

  for (int i=0; i<Nstates; i++)
    Frate[i]=Rconsts[i]*Blast[i]*exp((-Ustate[(i+1)%Nstates][0]+Ustate[i][Nsubstates[i]-1])*alpha[i]/(kT))/(isbound(i)?1:sqrt(2*M_PI*kT/K));

  for (int i=0; i<Nstates; i++)
    Brate[i]=Rconsts[i]*Bfirst[(i+1)%Nstates]*exp((Gstate[(i+1)%Nstates][0]-Gstate[i][Nsubstates[i]-1]+(Ustate[(i+1)%Nstates][0]-Ustate[i][Nsubstates[i]-1])*(1-alpha[i]))/(kT))*(islastbound(i)?(exp(-deltaG/kT)/sqrt(2*M_PI*kT/K)):1);

  //cap
  for (int i=0; i<Nstates; i++)
    {
      if (Frate[i]>cap)
	{
	  Frate[i]=cap;
	  Brate[i]=Frate[i]*exp((Gstate[(i+1)%Nstates][0]-Gstate[i][Nsubstates[i]-1]+(Ustate[(i+1)%Nstates][0]-Ustate[i][Nsubstates[i]-1]))/(kT))*Bfirst[(i+1)%Nstates]/Blast[i]*(isbound(i)?1:sqrt(2*M_PI*kT/K))*(islastbound(i)?(exp(-deltaG/kT)/sqrt(2*M_PI*kT/K)):1);
	}
      if (Brate[i]>cap)
	{
	  Brate[i]=cap;
	  Frate[i]=Brate[i]*exp(-(Gstate[(i+1)%Nstates][0]-Gstate[i][Nsubstates[i]-1]+(Ustate[(i+1)%Nstates][0]-Ustate[i][Nsubstates[i]-1]))/(kT))*Blast[i]/Bfirst[(i+1)%Nstates]/(isbound(i)?1:sqrt(2*M_PI*kT/K))*(islastbound(i)?(exp(-deltaG/kT)*sqrt(2*M_PI*kT/K)):1);
	}
    }
}

void jacobi(double x, double jac[NDE][NDE], double nh[NDE], double Mint[Nint][NDE], double nhint[Nint], double Frate[Nstates], double Brate[Nstates], double Ustate[Nstates][MAXSS], double GUmean[Nstates], double logpsum[Nstates])
{
  for (int i=0; i<NDE; i++)
    {
      nh[i]=0;
      for (int j=0; j<NDE; j++)
	jac[i][j]=0;
    }

  double Fmean[Nstates];
  rates(x,Frate,Brate,Ustate,GUmean,Fmean,logpsum);

  nh[0]+=Frate[NDE]*(-1/v);
  nh[NDE-1]+=Brate[NDE-1]*(-1/v);

  jac[0][0]-=Brate[NDE]*(-1/v);
  for (int i=0; i<NDE-1; i++)
    {
      jac[i][i]-=Frate[i]*(-1/v);
      jac[i+1][i]+=Frate[i]*(-1/v);
      
      jac[i][i+1]+=Brate[i]*(-1/v);
      jac[i+1][i+1]-=Brate[i]*(-1/v);
    }
  jac[NDE-1][NDE-1]-=Frate[NDE-1]*(-1/v);
  
  for (int i=0; i<Nint; i++)
    {
      nhint[i]=0;
      for (int j=0; j<NDE; j++)
	Mint[i][j]=0;
    }

  for (int i=0; i<NDE; i++)
    {
      Mint[NORMALIZATION][i]+=-1; 
      Mint[FORCEINT][i]-=Fmean[i];
    }
  Mint[ATPASE][NDE-1]-=Frate[NDE-1];
  nhint[ATPASE]+=Brate[NDE-1];
}

void inverse(const double A[NDE][NDE], double AI[NDE][NDE])
{
  switch (NDE)
    {
    case 1:
      {
	AI[0][0]=1/A[0][0];
      }
      break;
    case 2:
      {
	double det=A[0][0]*A[1][1]-A[0][1]*A[1][0];
	if (det==0)
	  {
	    cout << "Error: singular matrix encountered" << endl;
	    break;
	  }
	AI[0][0]=A[1][1]/det;
	AI[0][1]=-A[0][1]/det;
	AI[1][0]=-A[1][0]/det;
	AI[1][1]=A[0][0]/det;
      }
      break;
    case 3:
      {
	double det=0;
	for (int i=0; i<3; i++)
	  det+=(A[0][i]*(A[1][(i+1)%3]*A[2][(i+2)%3]-A[1][(i+2)%3]*A[2][(i+1)%3]));
	if (det==0)
	  {
	    cout << "Error: singular matrix encountered" << endl;
	    break;
	  }
	for (int i=0; i<3; i++)
	  for (int j=0; j<3; j++)
	    AI[j][i]=(A[(i+1)%3][(j+1)%3]*A[(i+2)%3][(j+2)%3]-A[(i+2)%3][(j+1)%3]*A[(i+1)%3][(j+2)%3])/det;
      }
      break;
    }
}

void pseudoI(double yI[Nint], double Mint[Nint][NDE], double NHint[Nint], const double y[NDE],double Frate[Nstates], double Brate[Nstates], double fflux[Nstates], double bflux[Nstates], double logpsum[Nstates], double mu[Nstates], double LOSSstates[Nstates])
{
  for (int i=0; i<Nint; i++)
    yI[i]=0;
    
  for (int i=0; i<Nint-1; i++)
    {
      for (int j=0; j<NDE; j++)
	yI[i]+=Mint[i][j]*y[j];
      yI[i]+=NHint[i];
    }

  //entropy production
  for (int i=0; i<Nstates; i++)
    {
      fflux[i]=Frate[i]*(isbound(i)?y[i]:1);
      bflux[i]=Brate[i]*(islastbound(i)?1:y[(i+1)%Nstates]);
      if (isbound(i))
	{
	  if (y[i]>0)
	    mu[i]=log(y[i]);
	  else
	    mu[i]=0;
	}
      else
	mu[i]=-log(sqrt(2*M_PI*kT/K));
      mu[i]+=logpsum[i];
      mu[i]*=kT;
    }  
  for (int i=0; i<Nstates; i++)
    {
      LOSSstates[i]=(fflux[i]-bflux[i])*(mu[i]-mu[(i+1)%Nstates]+(islastbound(i)?deltaG:0));
      yI[LOSS]-=LOSSstates[i];
    }
}

void yImplicit(double x, double y[NDE], double y0[NDE], double y1[NDE], double y2[NDE], double yI[Nint], double h, double Ustate[Nstates][MAXSS], double GUmean[Nstates], double fflux[Nstates], double bflux[Nstates], double mu[Nstates], double LOSSstates[Nstates])
{
  double Jac[NDE][NDE];
  double NH[NDE];
  double MInt[Nint][NDE];
  double NHInt[Nint];
  double Frate[Nstates];
  double Brate[Nstates];
  double logpsum[Nstates];

  jacobi(x,Jac,NH,MInt,NHInt,Frate,Brate,Ustate,GUmean,logpsum);

  double JacTmp[NDE][NDE];
  double JacInverse[NDE][NDE];
  for (int i=0; i<NDE; i++)
    for (int j=0; j<NDE; j++)
      {
	JacTmp[i][j]=(i==j?1:0)+h*Jac[i][j]*6/11.0;
      }

  inverse(JacTmp,JacInverse);
    
  for (int i=0; i<NDE; i++)
    {
      y[i]=0;
      for (int j=0; j<NDE; j++)
	y[i]+=JacInverse[i][j]*(y2[j]*18/11.0-y1[j]*9/11.0+y0[j]*2/11.0-NH[j]*h*6/11.0);
    }
    
  //pseudo differential equations
  double yItmp[Nint];
  pseudoI(yItmp,MInt,NHInt,y,Frate,Brate,fflux,bflux,logpsum,mu,LOSSstates);
  for (int i=0; i<Nint; i++)
    yI[i]-=h*yItmp[i];
}

void integrateImplicit(double& force, double& dutyratio, double& atpase, double& efficiency,double& loss, bool output=false)
{
  // also uses global variables
  double Y[NDE];
  double YI[Nint];
  for (int i=0; i<NDE; i++) Y[i]=0;
  for (int i=0; i<Nint; i++) YI[i]=0;

  double xupper=30;
  double xend=-70;
  double xstep=0.005;
  double x;

  if (v>0)
    {
      x=xupper;
    }
  else
    {
      x=xend;
      xstep=-xstep;
    }

  
  ofstream outfile;
  ofstream outfileLOSS;
  int ocount=0;
  if (output)
    {
      char fname[255];
      sprintf(fname,"prob-fluxes_%.3f_%.3f.dat",deltaG,MaxK);
      outfile.open(fname);
      outfile << "#x P1... PN mu1 phi1 mu 2 phi 2..." << endl;
      sprintf(fname,"losses_%.3f_%.3f.dat",deltaG,MaxK);
      outfileLOSS.open(fname);
      outfileLOSS << "#x LOSS mu U1, U2, ... LOSS, mu, ..." << endl;
    }

  double Ustate[Nstates][MAXSS];
  double GUmean[Nstates];
  double fflux[Nstates];
  double bflux[Nstates];
  double mu[Nstates];
  double LOSSstates[Nstates];

  //3 step BDF
  double Y0[NDE],Y1[NDE],Y2[NDE];
  for (int i=0; i<NDE; i++)
    {
      Y0[i]=0;
      Y1[i]=0;
      Y2[i]=0;
    }

  while ((v>0)?(x>xend):(x<xupper))
    {
      for(int i=0; i<NDE; i++)
	{
	  Y0[i]=Y1[i];
	  Y1[i]=Y2[i];
	  Y2[i]=Y[i];
	}
      yImplicit(x,Y,Y0,Y1,Y2,YI,xstep,Ustate,GUmean,fflux,bflux,mu,LOSSstates);
      x-=xstep;

      if (output&& ++ocount == 10)
	{
	  ocount=0;
	  outfile << x ;
	  for (int i=0; i<NDE; i++)
	    outfile << " " << Y[i];
	  for (int i=0; i<Nint; i++)
	    outfile << " " << YI[i];
	  for (int i=0; i<Nstates; i++)
	    outfile << " " << mu[i] << " " << fflux[i]-bflux[i] ;
	  outfile << endl;

	  outfileLOSS << x ;
	  for (int i=0; i<Nstates; i++)
	    {
	      outfileLOSS << " " << LOSSstates[i] << " " << mu[i] ;
	      for (int j=0; j<Nsubstates[i]; j++)
		outfileLOSS << " " << Ustate[i][j]+Gstate[i][j] ;
	    }
	  outfileLOSS << endl;
	}
    }

  if (v<0)
    {
      YI[NORMALIZATION]*=-1;
      YI[FORCEINT]*=-1;
      YI[ATPASE]*=-1;
      YI[LOSS]*=-1;
    }

  double prefactor=0;
  switch (DutyRatioTreatment)
    {
    case kinetic:
      prefactor=1/(1+YI[NORMALIZATION]); 
      dutyratio=YI[NORMALIZATION]*prefactor; break;
    case high:
      prefactor=1/YI[NORMALIZATION]; dutyratio=1; break;
    case low: 
      prefactor=1; dutyratio=0;
    }
 
  force=prefactor*YI[FORCEINT];
  atpase=prefactor*YI[ATPASE];


  efficiency=force*v/(atpase*deltaG);
  loss=YI[LOSS]/(YI[ATPASE]*deltaG);
  if ( (efficiency>1)&&(force*v>0) ) 
    {
      cout << "Warning: efficiency > 1 encountered" << endl;
      efficiency=0; // obviously a glitch in the integration
      loss=1;
    }
  if (output)
    {
      outfile << "#" << v << " " << force << " " << dutyratio << " " << atpase << " " << efficiency << " " << loss << endl;
      outfile.close();
      outfileLOSS.close();
    }

}

const int PARMAX=20;

int NPAR=0;
double *ppointer[PARMAX];
double BL[PARMAX];
double BU[PARMAX];
string pname[PARMAX];
void initparameters()
{
  int i=0;
  const double INF=2E20;  
  //  ppointer[i]=&v; pname[i]="Velocity"; BL[i]=1E-6; BU[i]=INF; i++;
  ppointer[i]=&K; pname[i]="Stiffness"; BL[i]=0; BU[i]=MaxK; i++;
  ppointer[i]=&(Gstate[0][1]); pname[i]="G-ADP"; BL[i]=-INF; BU[i]=INF; i++;
  ppointer[i]=&(Logrates[0]); pname[i]="ln rUnbind"; BL[i]=-INF; BU[i]=16; i++;
  ppointer[i]=&(Logrates[1]); pname[i]="ln rBind"; BL[i]=-INF; BU[i]=16; i++;
  // Nb=3
  //  ppointer[i]=&(Gstate[0][2]); pname[i]="G-Apo"; BL[i]=-INF; BU[i]=INF; i++;
  //  ppointer[i]=&(Xpos[0][1]); pname[i]="xADP"; BL[i]=0; BU[i]=8; i++;
  NPAR=i;
}

void initconstraints(int ncnln)
{
  for (int i=0; i<ncnln; i++)
    {
      BL[NPAR+i]=-2E20;
      BU[NPAR+i]=0;
    }
}

double savedpars[PARMAX];

void storepars()
{
  for (int i=0; i<NPAR; i++)
    savedpars[i]=*(ppointer[i]);
}

void restorepars()
{
  for (int i=0; i<NPAR; i++)
    *(ppointer[i])=savedpars[i];
}


void printpars()
{
  for (int i=0; i<NPAR; i++)
    cout << pname[i] << "=" << *(ppointer[i]) <<" ";
  cout << endl;
}

void setindirectrates()
{
  // sets the rates that are not simple parameters, but calculated indirectly
  //  Logrates[0]=logKpADP+ (Gstate[0][Nsubstates[0]-1]-Gstate[1][0])/kT;
}

bool detectHysteresis(double& F0)
{
  // test if the slope of F(v) is positive around v=0
  double v0=v;
  double v1=0.01*v0;
  double v2=-0.01*v0;
  double F1,F2;
  double force, dutyratio, atpase, efficiency, loss;
  v=v1;
  integrateImplicit(force, dutyratio, atpase,efficiency,loss);
  F1=force;
  v=v2;
  integrateImplicit(force, dutyratio, atpase,efficiency,loss);
  F2=force;
  double slope=(F1-F2)/(v1-v2);
  F0=(F1+F2)/2;
  v=v0;
  return (slope>0);
}

void hfunction(const double &XC, double &FC)
{
  double force, dutyratio, atpase, efficiency, loss;
  v=XC;
  integrateImplicit(force, dutyratio, atpase,efficiency,loss);
  FC=force;
}

void minimumofHysteresis(double &Vb, double &Fb)
{
  double v0=v;
  double vmin=-v0;
  double vmax=0.01*v0;

  double force, dutyratio, atpase, efficiency, loss;
  double Fmin,Fmax;
  v=vmax;
  integrateImplicit(force, dutyratio, atpase,efficiency,loss);
  Fmax=force;
  v=vmin;
  integrateImplicit(force, dutyratio, atpase,efficiency,loss);
  Fmin=force;
  while (Fmin < Fmax)
    {
      vmin-=v0;
      v=vmin;
      integrateImplicit(force, dutyratio, atpase,efficiency,loss);
      Fmin=force;
    }

  double E1=0.0;
  double E2=0.0;
  double A=vmin;
  double B=vmax;
  int MAXCAL=30;
  double resultV;
  double resultF;
  int IFAIL=-1;

  e04abf_(&hfunction, E1, E2, A, B, MAXCAL, resultV, resultF, IFAIL);

  Vb=resultV;
  Fb=resultF;
}

void constraints(int& MODE, const int& NCNLN, const int& N, const int& LDCJ, const int* NEEDC, const double* XC, double* C, double* CJAC, const int& NSTATE, int* IUSER, double* RUSER)
{
  double v0=v;
  for (int i=0; i<N; i++)
    {
      *(ppointer[i])=XC[i];
    }
  setindirectrates();
  double force, dutyratio, atpase, efficiency, loss;
  integrateImplicit(force, dutyratio, atpase,efficiency,loss);


  bool hyst;
  double Vb,F0,Fb=0;
  hyst = detectHysteresis(F0);
  if (hyst)
    {
      minimumofHysteresis(Vb,Fb);
      C[0]=force-Fb;
    }
  else
    C[0]=force-F0;
  v=v0;
}

void efunction(int& MODE, const int& N, double* XC, double& OBJF, double* OBJGRD, const int& NSTATE, int* IUSER, double* RUSER)
{
  for (int i=0; i<N; i++)
    {
      *(ppointer[i])=XC[i];
    }
  setindirectrates();
  double force, dutyratio, atpase, efficiency, loss;
  integrateImplicit(force, dutyratio, atpase,efficiency,loss);
  cout << efficiency << " Loss=" << loss << " Deviation: " << efficiency+loss-1 << " " ;
  printpars();

  OBJF=loss;
}

void maximize()
{
  initparameters();
  double x[NPAR];
  for (int i=0; i<NPAR; i++)
    x[i]=*(ppointer[i]);

  setindirectrates();
  const int NCLIN=0;
  const int NCNLN=1;
  const int LDA=1;
  const int LDCJ=NCNLN;
  const int LDR=NPAR;
  double A[LDA][1];
  double C[NCNLN];
  double CJAC[NPAR][LDCJ];
  int IUSER[1]; //dummy
  double USER[1]; //force in the current point (for the constraint)
  int ITER;
  int ISTATE[NPAR+NCLIN+NCNLN];
  double CLAMDA[NPAR+NCLIN+NCNLN];
  double OBJGRD[NPAR];
  double R[NPAR][LDR];
  int LIWORK=3*NPAR+NCLIN+2*NCNLN;
  int IWORK[LIWORK];
  int LWORK=2*NPAR*NPAR+NPAR*NCLIN+2*NPAR*NCNLN+20*NPAR+11*NCLIN+21*NCNLN;
  double WORK[LWORK];

  int IFAIL=-1;

  double result;

  initconstraints(NCNLN);

  e04uef_("Derivative Level = 0 ",21);
  e04uef_("Function Precision = 1E-9 ",26);
  e04uef_("Step Limit = 0.1     ",21);
  e04ucf_(NPAR,NCLIN,NCNLN,LDA,LDCJ,LDR,&(A[0][0]),BL,BU,&constraints,&efunction,ITER,ISTATE,C,&(CJAC[0][0]),CLAMDA,result,OBJGRD,&(R[0][0]),x,IWORK,LIWORK,WORK,LWORK,IUSER,USER,IFAIL);

  for (int i=0; i<NPAR; i++)
    {
      *(ppointer[i])=x[i];
    }
  cout << "Efficiency: " << 1-result <<endl; // efficiency= 1 - loss
}

int main()
{
  double force, dutyratio, atpase, efficiency,loss;                                                                                                        
  ofstream resultfile("results_vvar_outsideh.dat");

  for (double mk : {1,2,5})
    {
      MaxK=mk;
      resultfile << "# MaxK" << MaxK <<endl;
      double dsgn=+1;
      for (deltaG=1; deltaG<100.1; deltaG+=dsgn)
	{
	  if (deltaG<1.1) dsgn=1;
	  maximize();
	  integrateImplicit(force, dutyratio, atpase, efficiency,loss,false); // true for more output
	  double dg1=Gstate[0][0]-Gstate[0][1];
	  resultfile << deltaG << " " << v << " " <<  efficiency << " " << dg1 << " " << Logrates[0] << " " << Logrates[1] << " " << K<< endl;
	  // Nb=3
	  //      resultfile << deltaG << " " << v << " " <<  efficiency << " " << dg1 << " " << dg2 << " " << Logrates[0] << " " << Logrates[1] << " " << K << " " << Xpos[0][1] << endl;
	  if ( (deltaG==1)  ) storepars(); // store pars at 0 velocity to reuse for the next loop
	}
      restorepars();
      resultfile << endl;
    }
  resultfile.close();
}
